# Supplementary material for: 4-Nitro­phenyl 4-bromo­benzene­sulfonate
Source: Acta Crystallogr Sect E Struct Rep Online. 2009 Oct 10;65(Pt 11):o2681. doi: 10.1107/S1600536809040033 (PMC2971087; doi:10.1107/S1600536809040033)
Supplement: Supplementary file 2 [file e-65-o2681-Isup2.hkl]

# 
# h,k,l, Fc-squared, Fo-squared, sigma(Fo-squared) and status flag 
# 
data_I
_shelx_title ' Compound1' 
_shelx_refln_list_code          4 
_shelx_F_calc_maximum      228.36 
_exptl_crystal_F_000       712.00 
_reflns_d_resolution_high  0.6591 
 
loop_ 
 _symmetry_equiv_pos_as_xyz 
 'x, y, z' 
 '-x, y+1/2, -z+1/2' 
 '-x, -y, -z' 
 'x, -y-1/2, z-1/2' 
 
_cell_length_a    13.1500 
_cell_length_b     8.3387 
_cell_length_c    12.2920 
_cell_angle_alpha  90.000 
_cell_angle_beta  105.932 
_cell_angle_gamma  90.000 
 
_shelx_F_squared_multiplier     1.000 
 
loop_ 
 _refln_index_h 
 _refln_index_k 
 _refln_index_l 
 _refln_F_squared_calc 
 _refln_F_squared_meas 
 _refln_F_squared_sigma 
 _refln_observed_status 
   2   0   0       74.88       74.19      2.62 o 
   3   0   0     7088.86     6346.20     68.39 o 
   4   0   0      276.70      299.33      6.12 o 
   5   0   0     8582.32     7792.64     84.72 o 
   6   0   0     6310.25     6020.52     66.60 o 
   7   0   0     7087.00     6938.92     75.73 o 
   8   0   0     3467.28     3421.93     41.34 o 
   9   0   0       66.55       74.64      6.95 o 
  10   0   0     1282.16     1299.07     25.52 o 
  11   0   0     3653.88     3733.06     67.88 o 
  12   0   0     1148.19     1185.20     31.32 o 
  13   0   0     1769.61     1835.02     51.93 o 
  14   0   0     1978.54     2245.22     62.26 o 
  15   0   0      173.37      203.64     23.80 o 
  16   0   0        0.64      -22.46     22.46 o 
  17   0   0      482.91      535.31     32.73 o 
  18   0   0      184.89      179.20     29.09 o 
   1   1   0      712.77      738.17      8.88 o 
   2   1   0     1227.30     1245.97     18.72 o 
   3   1   0     3811.89     3916.96     34.61 o 
   4   1   0     2765.75     2784.52     24.29 o 
   5   1   0       73.87       88.38      3.85 o 
   6   1   0      145.50      144.07      4.66 o 
   7   1   0      106.40       84.86      4.24 o 
   8   1   0     3420.91     3312.48     31.80 o 
   9   1   0     2398.76     2358.35     28.88 o 
  10   1   0      520.21      522.92     12.39 o 
  11   1   0      428.11      447.97     12.47 o 
  12   1   0     2930.65     2981.51     46.33 o 
  13   1   0      141.41      132.29     13.39 o 
  14   1   0       16.54       25.38     14.99 o 
  15   1   0       36.55       67.37     16.69 o 
  16   1   0      768.85      821.04     30.40 o 
  17   1   0       73.96       79.14     33.75 o 
  18   1   0        8.77       -4.76     20.74 o 
   0   2   0     3641.77     3407.13     60.67 o 
   1   2   0     4395.00     4382.95     45.70 o 
   2   2   0     4706.80     4867.82     43.56 o 
   3   2   0       62.82       70.88      3.15 o 
   4   2   0      484.43      518.40      6.87 o 
   5   2   0     2283.03     2293.83     21.34 o 
   6   2   0       20.79       41.93      7.24 o 
   7   2   0      845.53      811.29      9.63 o 
   8   2   0     2195.19     2127.15     24.72 o 
   9   2   0        2.29        1.11      7.00 o 
  10   2   0      525.50      517.31     12.18 o 
  11   2   0       41.01       34.03      6.94 o 
  12   2   0       12.60        3.47     12.51 o 
  13   2   0       47.04       47.80     19.49 o 
  14   2   0       27.05       13.16     12.85 o 
  15   2   0      624.12      663.47     21.26 o 
  16   2   0       37.54       63.33     19.84 o 
  17   2   0       17.89       24.15     16.52 o 
  18   2   0        1.90       23.08     37.30 o 
   1   3   0    14392.32    14645.93    153.99 o 
   2   3   0       97.19      178.52      4.70 o 
   3   3   0    20973.47    21620.44    189.08 o 
   4   3   0     7666.81     7909.03     69.88 o 
   5   3   0      325.90      339.38     11.13 o 
   6   3   0     2413.50     2415.90     24.56 o 
   7   3   0      500.75      532.96      9.35 o 
   8   3   0    12065.06    12121.74    108.25 o 
   9   3   0     3221.66     3106.16     38.77 o 
  10   3   0      885.01      862.37     16.24 o 
  11   3   0     3005.32     2964.69     42.65 o 
  12   3   0     2247.77     2214.45     36.87 o 
  13   3   0      156.98      153.55     14.21 o 
  14   3   0     1608.29     1728.10     85.29 o 
  15   3   0      337.86      366.28     21.63 o 
  16   3   0     1476.25     1566.42     56.08 o 
  17   3   0     1162.30     1165.84     35.84 o 
  18   3   0        6.48       -9.10     25.51 o 
   0   4   0    17262.14    17120.32    281.22 o 
   1   4   0      553.81      513.56      9.52 o 
   2   4   0      474.91      506.04      8.73 o 
   3   4   0      591.50      607.85     13.68 o 
   4   4   0      681.76      786.90      9.88 o 
   5   4   0     4530.92     4563.32     45.85 o 
   6   4   0     3127.10     3225.37     32.46 o 
   7   4   0      244.81      241.02     14.10 o 
   8   4   0     1768.23     1693.66     32.18 o 
   9   4   0     2166.48     2106.92     30.01 o 
  10   4   0      580.04      594.09     15.61 o 
  11   4   0     1022.36     1024.78     37.32 o 
  12   4   0      480.65      495.01     18.56 o 
  13   4   0     1410.87     1396.47     29.84 o 
  14   4   0      494.34      536.95     21.82 o 
  15   4   0       93.40       99.55     18.76 o 
  16   4   0      219.19      206.04     19.41 o 
  17   4   0      167.67      153.98     23.48 o 
  18   4   0       17.44      -50.46     50.46 o 
   1   5   0     1319.65     1342.56     19.49 o 
   2   5   0       87.57       77.59      5.12 o 
   3   5   0      670.98      784.66     11.88 o 
   4   5   0     1148.35     1203.90     18.11 o 
   5   5   0      292.26      303.70     10.94 o 
   6   5   0       19.83       23.99      6.55 o 
   7   5   0       80.11       92.15     16.27 o 
   8   5   0       28.22       30.63      8.50 o 
   9   5   0      430.63      424.57     14.67 o 
  10   5   0      179.54      179.86     13.94 o 
  11   5   0      380.17      347.78     15.95 o 
  12   5   0       29.85       -0.78     13.43 o 
  13   5   0        8.76       11.97     17.29 o 
  14   5   0        2.40      -10.92     14.83 o 
  15   5   0       77.03       80.86     16.94 o 
  16   5   0       75.74       43.48     18.23 o 
  17   5   0        6.49       28.07     22.98 o 
   0   6   0     8424.72     8272.32    178.15 o 
   1   6   0     2119.64     2160.62     27.09 o 
   2   6   0      118.94      130.74     13.08 o 
   3   6   0     3838.91     3925.10    106.19 o 
   4   6   0     1098.52     1120.42     19.03 o 
   5   6   0     2266.99     2229.37    104.11 o 
   6   6   0     1364.72     1430.20     27.07 o 
   7   6   0     2263.94     2393.88     47.14 o 
   8   6   0     1878.87     1854.54     30.18 o 
   9   6   0     1197.36     1241.37     27.79 o 
  10   6   0      182.18      198.51     15.72 o 
  11   6   0      641.83      654.14     22.04 o 
  12   6   0      202.24      229.84     19.09 o 
  13   6   0     1325.31     1414.93     41.39 o 
  14   6   0      741.64      669.84     29.52 o 
  15   6   0       67.48       60.48     18.56 o 
  16   6   0      126.17       84.89     26.29 o 
   1   7   0      223.62      254.51     20.86 o 
   2   7   0     1927.90     1988.94     44.91 o 
   3   7   0     6217.79     6604.90     93.39 o 
   4   7   0      337.65      360.67     20.99 o 
   5   7   0     1208.78     1227.46     23.12 o 
   6   7   0      232.95      267.80     23.32 o 
   7   7   0      721.43      672.51     19.89 o 
   8   7   0     2286.93     2328.59     57.22 o 
   9   7   0     1586.38     1634.56     35.78 o 
  10   7   0      148.73      161.44     17.70 o 
  11   7   0      954.38     1044.44     32.08 o 
  12   7   0      640.50      688.01     27.35 o 
  13   7   0      193.04      198.68     22.91 o 
  14   7   0      722.43      590.64     44.50 o 
  15   7   0       11.45       37.07     25.52 o 
   0   8   0       55.72       94.27     12.23 o 
   1   8   0        3.39       17.73     15.02 o 
   2   8   0       62.61       84.78     10.52 o 
   3   8   0        0.17      -12.54     13.01 o 
   4   8   0      150.46      175.75     11.38 o 
   5   8   0       27.94       40.71     13.00 o 
   6   8   0        0.32       -0.26     23.29 o 
   7   8   0        4.88       -5.46     11.26 o 
   8   8   0       77.02       72.39     14.45 o 
   9   8   0      904.50      992.88     28.98 o 
  10   8   0      126.52      158.02     21.85 o 
  11   8   0      314.13      310.26     66.73 o 
  12   8   0      492.98      491.17     37.54 o 
  13   8   0       39.65       49.77     27.59 o 
  14   8   0        2.26      -23.67     23.67 o 
   1   9   0      246.18      278.25     14.32 o 
   2   9   0      688.07      732.03     25.60 o 
   3   9   0      367.86      377.01     18.15 o 
   4   9   0     1435.18     1499.20     36.63 o 
   5   9   0       56.03       51.19     20.06 o 
   6   9   0      286.92      269.98     40.57 o 
   7   9   0       96.86      105.73     38.37 o 
   8   9   0      518.47      543.56     23.70 o 
   9   9   0      697.60      668.49     42.04 o 
  10   9   0      438.77      425.73     24.12 o 
  11   9   0       93.55      116.20     33.33 o 
  12   9   0      362.81      314.50     29.16 o 
  13   9   0       60.59       61.31     37.58 o 
   0  10   0     4926.97     5354.11    137.87 o 
   1  10   0     1445.04     1531.22     39.83 o 
   2  10   0       25.09       19.81     26.79 o 
   3  10   0      194.79      179.68     28.74 o 
   4  10   0       37.47       38.93     15.83 o 
   5  10   0      469.05      520.46     24.41 o 
   6  10   0     1445.68     1476.94     50.33 o 
   7  10   0       18.95       17.89     20.73 o 
   8  10   0      589.57      554.79     27.40 o 
   9  10   0      210.36      194.40     21.88 o 
  10  10   0      399.50      279.72     26.78 o 
  11  10   0      661.08      564.91     62.46 o 
   1  11   0      294.41      337.99     22.59 o 
   2  11   0        8.89        3.08     26.70 o 
   3  11   0      360.72      304.60     25.46 o 
   4  11   0        2.65       16.90     34.70 o 
   5  11   0      119.93       97.14     22.33 o 
   6  11   0      262.15      229.50     25.24 o 
   7  11   0      171.21      168.99     23.67 o 
   8  11   0      122.70      160.13     36.43 o 
   9  11   0        6.69       -8.29     36.94 o 
   1  12   0      184.06      122.93     47.08 o 
   2  12   0       16.35      -13.40     28.13 o 
 -19   1   1       99.93       58.18     51.61 o 
 -18   1   1       20.78        5.01     23.14 o 
 -17   1   1      150.30      185.07     20.43 o 
 -16   1   1     1577.15     1831.36     38.79 o 
 -15   1   1      698.26      773.37     21.93 o 
 -14   1   1      936.37     1024.28     39.43 o 
 -13   1   1      648.11      678.81     19.55 o 
 -12   1   1      958.86      932.07     21.05 o 
 -11   1   1     6171.87     6370.08    128.77 o 
 -10   1   1     4135.02     4120.41     49.05 o 
  -9   1   1     1254.90     1201.88     18.08 o 
  -8   1   1     3213.08     3065.35     29.68 o 
  -7   1   1     6727.48     6843.31     57.55 o 
  -6   1   1      419.03      434.22      6.70 o 
  -5   1   1     4791.91     4869.66     41.07 o 
  -4   1   1     3036.92     3072.87     27.51 o 
  -3   1   1     6532.31     6428.04     54.19 o 
  -2   1   1     2939.57     2812.34     36.20 o 
  -1   1   1       75.11       89.59      2.65 o 
   0   1   1     1427.48     1314.43     59.62 o 
   1   1   1     1401.81     1400.22     12.04 o 
   2   1   1       47.90       58.40      3.29 o 
   3   1   1     9888.69     9864.67     77.80 o 
   4   1   1     9383.23     9173.93     70.08 o 
   5   1   1     2857.32     2846.27     24.57 o 
   6   1   1      650.63      677.52      9.19 o 
   7   1   1        1.75        7.98      4.02 o 
   8   1   1     1893.68     1884.12     22.43 o 
   9   1   1     4085.51     4022.89     50.04 o 
  10   1   1     5995.53     6048.96    135.18 o 
  11   1   1       40.38       39.48     14.67 o 
  12   1   1     2300.66     2329.31     37.81 o 
  13   1   1      443.36      466.28     16.78 o 
  14   1   1      929.23     1035.75     24.05 o 
  15   1   1      921.12     1026.07     28.02 o 
  16   1   1      337.94      367.30     21.87 o 
  17   1   1      555.62      610.43     28.59 o 
  18   1   1      209.84      125.17     57.10 o 
 -18   2   1      719.79      634.69     29.88 o 
 -17   2   1      327.68      393.83     21.39 o 
 -16   2   1        0.71       12.44     14.91 o 
 -15   2   1       63.15       77.87     14.32 o 
 -14   2   1      734.72      784.39     36.87 o 
 -13   2   1     2746.22     2808.47     45.31 o 
 -12   2   1      753.32      791.45     29.92 o 
 -11   2   1      679.58      673.00     33.49 o 
 -10   2   1     2035.97     1950.02     29.48 o 
  -9   2   1        2.88       22.10      7.35 o 
  -8   2   1     5142.24     5103.51     84.85 o 
  -7   2   1     3946.93     4002.78     35.94 o 
  -6   2   1     4695.26     4973.06     43.59 o 
  -5   2   1     5742.12     5525.47     47.58 o 
  -4   2   1     7509.58     7140.33     63.38 o 
  -3   2   1     2396.71     2402.05     38.37 o 
  -2   2   1    16523.28    16641.00    142.49 o 
  -1   2   1     8770.80     8627.91     86.68 o 
   0   2   1    52149.27    47911.17    900.06 o 
   1   2   1    40370.91    38152.18    355.20 o 
   2   2   1    13082.60    13618.59    110.41 o 
   3   2   1     1610.58     1725.94     17.00 o 
   4   2   1      112.88       84.74      3.45 o 
   5   2   1       73.30       50.33      3.57 o 
   6   2   1     7276.19     7063.73     56.82 o 
   7   2   1     4666.18     4487.87     38.05 o 
   8   2   1      912.56      911.42     12.38 o 
   9   2   1     2088.58     1948.87     25.97 o 
  10   2   1        0.26       -6.73      8.33 o 
  11   2   1     4089.65     4245.50     52.32 o 
  12   2   1     1268.41     1330.42     26.68 o 
  13   2   1     1532.59     1553.52     30.59 o 
  14   2   1     1453.88     1550.28     32.86 o 
  15   2   1      696.07      750.09     24.22 o 
  16   2   1       16.60        6.43     20.10 o 
  17   2   1      474.47      464.18     27.24 o 
 -18   3   1       18.92       29.37     24.72 o 
 -17   3   1        0.73      -10.14     16.58 o 
 -16   3   1      231.18      250.30     22.52 o 
 -15   3   1        7.92        8.03     12.98 o 
 -14   3   1       78.54      108.04     15.86 o 
 -13   3   1        5.97       -9.89     20.16 o 
 -12   3   1       21.38       35.54     16.24 o 
 -11   3   1      414.39      409.88     13.21 o 
 -10   3   1      246.71      266.58     13.05 o 
  -9   3   1       56.03       59.74      7.28 o 
  -8   3   1     1241.55     1261.87     15.93 o 
  -7   3   1     1832.02     1982.06     21.42 o 
  -6   3   1     1011.46     1149.61     23.96 o 
  -5   3   1        9.67       37.64      3.80 o 
  -4   3   1      365.91      453.51     15.06 o 
  -3   3   1        3.95        3.67      2.22 o 
  -2   3   1     2952.99     3000.54     35.84 o 
  -1   3   1      107.55       98.65      6.19 o 
   0   3   1     1781.12     1795.55     22.56 o 
   1   3   1     4436.51     4721.91     49.99 o 
   2   3   1      335.68      351.15      5.66 o 
   3   3   1      184.70      176.46      8.33 o 
   4   3   1     1931.56     2086.00     21.03 o 
   5   3   1       21.27       16.00      6.09 o 
   6   3   1      628.30      689.36     10.31 o 
   7   3   1        4.99       21.35     12.06 o 
   8   3   1      285.04      265.48     15.25 o 
   9   3   1       10.75       15.61      4.53 o 
  10   3   1      609.54      639.24     12.63 o 
  11   3   1      806.13      775.89     17.45 o 
  12   3   1      447.69      445.21     16.55 o 
  13   3   1      161.27      144.69     13.85 o 
  14   3   1        2.51       -6.79     15.92 o 
  15   3   1       72.52      121.61     17.50 o 
  16   3   1        4.46      -15.93     15.93 o 
  17   3   1       70.27       52.72     21.02 o 
  18   3   1       31.44      -34.45     34.45 o 
 -18   4   1      385.93      357.89     61.18 o 
 -17   4   1        3.37       15.17     15.34 o 
 -16   4   1        0.36       27.13     18.92 o 
 -15   4   1       57.14       71.28     14.05 o 
 -14   4   1      299.10      289.92     16.70 o 
 -13   4   1     2479.07     2549.74     72.85 o 
 -12   4   1      722.23      704.00     17.94 o 
 -11   4   1       15.30        9.37      9.80 o 
 -10   4   1      301.65      305.07     11.86 o 
  -9   4   1        2.36        1.55      4.75 o 
  -8   4   1     1214.76     1176.03     18.58 o 
  -7   4   1     5303.66     5492.93    106.76 o 
  -6   4   1     2257.26     2357.55     50.30 o 
  -5   4   1     1388.84     1351.26     16.38 o 
  -4   4   1      459.23      425.49      5.99 o 
  -3   4   1     1074.78     1183.41     15.32 o 
  -2   4   1       15.86       29.87      6.38 o 
  -1   4   1     3432.76     3513.13     39.59 o 
   0   4   1     2615.31     2428.91     37.19 o 
   1   4   1    12442.19    12293.19    172.95 o 
   2   4   1       29.14       39.13      3.85 o 
   3   4   1      229.19      248.60      5.32 o 
   4   4   1      168.49      205.09     13.46 o 
   5   4   1      796.47      809.12     25.14 o 
   6   4   1     3666.59     3648.56     36.47 o 
   7   4   1     1906.88     1939.03     24.35 o 
   8   4   1       59.02       69.50      6.62 o 
   9   4   1     2533.08     2524.33     60.70 o 
  10   4   1       18.47       20.05      6.50 o 
  11   4   1      845.91      882.21     23.99 o 
  12   4   1      129.52      141.26     13.87 o 
  13   4   1      191.17      236.11     32.18 o 
  14   4   1       70.86      103.99     13.95 o 
  15   4   1      298.14      332.88     20.51 o 
  16   4   1        2.52       15.55     43.03 o 
  17   4   1      101.86      145.31     26.80 o 
 -17   5   1      286.19      226.37     43.61 o 
 -16   5   1     1993.85     1776.89     48.92 o 
 -15   5   1      589.08      566.78     39.43 o 
 -14   5   1      144.15      151.06     16.16 o 
 -13   5   1      289.70      313.99     16.66 o 
 -12   5   1       77.84       83.41     12.70 o 
 -11   5   1     1914.73     1910.67     38.63 o 
 -10   5   1     2531.96     2539.22     36.62 o 
  -9   5   1      524.43      543.74     16.43 o 
  -8   5   1     2488.88     2518.08     37.52 o 
  -7   5   1     4925.26     5137.02     64.96 o 
  -6   5   1       67.04       73.39      4.90 o 
  -5   5   1     2605.22     2681.15     39.23 o 
  -4   5   1      390.51      330.43      8.60 o 
  -3   5   1    15592.09    16874.90    165.30 o 
  -2   5   1     3442.42     3272.63     74.77 o 
  -1   5   1     4521.06     4503.73     48.52 o 
   0   5   1     1270.31     1384.18     18.32 o 
   1   5   1     2254.18     2433.73     43.41 o 
   2   5   1     1181.86     1090.30     15.19 o 
   3   5   1     9252.09     9488.50    100.49 o 
   4   5   1     4470.81     4519.93     50.26 o 
   5   5   1      775.62      813.67     12.46 o 
   6   5   1      147.76      124.30      8.68 o 
   7   5   1      101.75       84.98      7.60 o 
   8   5   1     2157.58     2083.53     31.52 o 
   9   5   1     8821.33     8983.45    200.64 o 
  10   5   1     2259.04     2249.90     32.76 o 
  11   5   1      133.36      117.03     12.98 o 
  12   5   1      923.14      912.06     23.16 o 
  13   5   1     1125.05     1164.95     47.24 o 
  14   5   1      930.59      909.09     26.73 o 
  15   5   1      366.93      368.49     20.50 o 
  16   5   1      296.48      235.91     20.90 o 
  17   5   1     1071.78      667.69     48.43 o 
 -17   6   1        3.11      -29.22     33.88 o 
 -16   6   1       39.47       25.47     25.29 o 
 -15   6   1        0.57       14.29     21.63 o 
 -14   6   1      179.46      199.11     62.26 o 
 -13   6   1      603.34      638.18     25.74 o 
 -12   6   1       96.05      132.07     19.06 o 
 -11   6   1       77.57       89.77     29.03 o 
 -10   6   1      326.64      340.96     18.88 o 
  -9   6   1       27.91       37.47      9.29 o 
  -8   6   1      996.77      974.78     17.67 o 
  -7   6   1     1308.42     1383.34     27.51 o 
  -6   6   1       17.79       18.57      8.17 o 
  -5   6   1      251.57      249.54      7.06 o 
  -4   6   1     1006.73     1012.23     17.58 o 
  -3   6   1      535.72      623.48     12.72 o 
  -2   6   1     1129.58     1202.34     18.23 o 
  -1   6   1       19.82       25.88      7.34 o 
   0   6   1     1270.88     1247.31     19.45 o 
   1   6   1     1816.17     1848.95     36.01 o 
   2   6   1       57.56       68.17      6.16 o 
   3   6   1       68.69       81.28     16.68 o 
   4   6   1      282.73      288.59      8.50 o 
   5   6   1      694.29      676.66     13.45 o 
   6   6   1     1420.36     1448.27     26.47 o 
   7   6   1      405.62      418.86     13.17 o 
   8   6   1      367.20      357.51     15.09 o 
   9   6   1      942.43      917.34     50.78 o 
  10   6   1       68.50       56.59      9.86 o 
  11   6   1      245.19      251.76     32.41 o 
  12   6   1      211.41      243.02     18.61 o 
  13   6   1      348.79      283.51     36.14 o 
  14   6   1      217.22      230.33     21.66 o 
  15   6   1      141.24      134.35     17.56 o 
  16   6   1       30.27       -9.55     34.39 o 
 -16   7   1       97.56       13.97     35.66 o 
 -15   7   1      148.38       71.57     30.34 o 
 -14   7   1        4.01      -20.09     22.87 o 
 -13   7   1        2.27       18.77     15.77 o 
 -12   7   1      243.36      275.55     21.91 o 
 -11   7   1      243.53      266.63     19.36 o 
 -10   7   1      303.30      329.92     18.27 o 
  -9   7   1      316.83      320.29     15.41 o 
  -8   7   1     1145.62     1164.99     26.72 o 
  -7   7   1      164.16      179.21     15.57 o 
  -6   7   1       52.15       57.18     10.83 o 
  -5   7   1       49.53       34.68      6.08 o 
  -4   7   1     1091.91     1138.28     24.17 o 
  -3   7   1      148.95      164.87      9.23 o 
  -2   7   1      749.00      740.83     21.85 o 
  -1   7   1      269.66      271.74      8.23 o 
   0   7   1       48.61       59.72      6.28 o 
   1   7   1      161.20      156.45      8.58 o 
   2   7   1     3300.53     3491.92     47.94 o 
   3   7   1      251.93      270.16     10.79 o 
   4   7   1      506.41      508.10     15.57 o 
   5   7   1      128.78      130.03      7.89 o 
   6   7   1      177.54      178.36     13.03 o 
   7   7   1      163.64      168.37     12.95 o 
   8   7   1        6.57        0.69     14.19 o 
   9   7   1     1045.07     1059.33     42.11 o 
  10   7   1      316.11      339.83     20.45 o 
  11   7   1       12.96       10.84     16.33 o 
  12   7   1        9.53       -5.20     16.52 o 
  13   7   1      100.14       91.23     20.43 o 
  14   7   1        0.60        7.22     21.71 o 
 -14   8   1      223.92      138.56     30.94 o 
 -13   8   1     1132.46      913.05     39.85 o 
 -12   8   1      351.20      329.99     26.92 o 
 -11   8   1      317.32      353.79     24.91 o 
 -10   8   1      251.14      312.71     23.44 o 
  -9   8   1       40.02       19.29     16.66 o 
  -8   8   1      929.16      988.79     30.72 o 
  -7   8   1     2225.81     2263.43     47.58 o 
  -6   8   1     1279.44     1294.54     30.83 o 
  -5   8   1      454.55      474.43     17.85 o 
  -4   8   1     2761.22     2728.34     46.89 o 
  -3   8   1      735.87      734.43     16.39 o 
  -2   8   1     1569.50     1683.71     26.35 o 
  -1   8   1       32.63       37.43      5.22 o 
   0   8   1     3327.03     3513.80     50.79 o 
   1   8   1     7616.35     8054.20    109.77 o 
   2   8   1       82.84       87.79      9.84 o 
   3   8   1      269.31      290.11     13.37 o 
   4   8   1       43.65       51.22      9.74 o 
   5   8   1      419.54      440.90     34.61 o 
   6   8   1     2838.95     2951.99     56.14 o 
   7   8   1      748.73      821.57     29.57 o 
   8   8   1      298.01      310.93     17.55 o 
   9   8   1      818.14      809.16     25.15 o 
  10   8   1       28.90       31.38     16.04 o 
  11   8   1      745.99      737.82     32.47 o 
  12   8   1      833.49      778.92     38.50 o 
  13   8   1      549.72      431.69     35.11 o 
 -13   9   1      191.80      133.21     29.15 o 
 -12   9   1       16.05        1.76     21.03 o 
 -11   9   1      866.47      801.29     34.01 o 
 -10   9   1      903.80      942.23     32.37 o 
  -9   9   1       10.77       17.26     33.46 o 
  -8   9   1      261.03      280.32     18.93 o 
  -7   9   1      571.75      615.58     27.08 o 
  -6   9   1        0.16       31.41     16.29 o 
  -5   9   1      353.11      354.00     28.90 o 
  -4   9   1       24.52       24.55     13.23 o 
  -3   9   1     1172.17     1171.93     28.71 o 
  -2   9   1      561.60      602.49     23.21 o 
  -1   9   1       49.84       49.25     12.87 o 
   0   9   1      351.46      377.12     14.68 o 
   1   9   1       13.25       12.33      8.98 o 
   2   9   1      115.12      130.42     13.78 o 
   3   9   1      847.63      892.18     21.38 o 
   4   9   1     1354.59     1457.27     31.96 o 
   5   9   1       22.04       12.29     22.55 o 
   6   9   1       20.99        5.67     14.66 o 
   7   9   1       14.45       -3.46     22.23 o 
   8   9   1      131.58      158.70     21.05 o 
   9   9   1     1353.78     1434.76     53.14 o 
  10   9   1      131.65      161.49     25.10 o 
  11   9   1        7.25       -5.14     32.97 o 
  12   9   1      654.58      536.46     72.54 o 
 -11  10   1       60.31       60.54     29.47 o 
 -10  10   1      195.96      139.95     23.47 o 
  -9  10   1        0.35       24.00     18.63 o 
  -8  10   1        1.87      -14.59     25.90 o 
  -7  10   1      135.64      162.95     16.55 o 
  -6  10   1       50.78        7.93     17.55 o 
  -5  10   1      185.17      135.91     19.64 o 
  -4  10   1        6.43        9.59     15.51 o 
  -3  10   1        0.02      -15.49     18.26 o 
  -2  10   1       73.22       70.14     15.11 o 
  -1  10   1       53.91       91.13     15.70 o 
   0  10   1        3.77       -4.32     14.66 o 
   1  10   1       88.38      112.66     24.47 o 
   2  10   1      263.04      261.70     18.74 o 
   3  10   1        2.68        5.21     15.02 o 
   4  10   1       34.95       30.98     25.84 o 
   5  10   1       18.42       26.12     14.95 o 
   6  10   1       79.01       60.75     19.71 o 
   7  10   1       11.85       18.11     18.72 o 
   8  10   1      667.67      758.39     78.69 o 
   9  10   1        7.39       -6.57     25.23 o 
  10  10   1       89.01       15.95     52.82 o 
  11  10   1       29.42       -9.51     33.62 o 
  -8  11   1      431.62      299.33     34.96 o 
  -7  11   1      676.73      622.69     69.31 o 
  -6  11   1      345.07      300.45     27.09 o 
  -5  11   1        5.75        6.95     34.70 o 
  -4  11   1      329.67      257.89     72.18 o 
  -3  11   1      681.79      720.04     51.29 o 
  -2  11   1      352.17      320.67     19.19 o 
  -1  11   1        6.54      -23.53     36.71 o 
   0  11   1        0.20      -15.79     17.00 o 
   1  11   1      275.91      286.76     54.83 o 
   2  11   1      266.28      207.08     27.91 o 
   3  11   1       65.88       61.25     39.81 o 
   4  11   1     1897.02     1898.64     63.41 o 
   5  11   1      150.91      218.68     31.93 o 
   6  11   1       16.70       41.79     39.23 o 
   7  11   1       32.92       20.30     25.38 o 
   8  11   1       68.94       28.13     49.31 o 
   9  11   1      451.29      177.16     43.06 o 
  -4  12   1      399.58      342.77     49.57 o 
  -3  12   1       71.33       94.55     33.43 o 
  -2  12   1      133.38       36.43     35.09 o 
  -1  12   1        5.83       51.10     45.87 o 
   0  12   1      975.85      866.21     54.02 o 
   1  12   1     1314.03     1075.15     57.67 o 
   2  12   1      174.35       98.05     46.51 o 
   3  12   1        5.08      -11.48     33.17 o 
   4  12   1        4.23       32.60     47.85 o 
 -19   0   2      806.52      777.54     67.62 o 
 -18   0   2     1765.16     1781.30     70.37 o 
 -17   0   2     1077.59     1183.41     48.68 o 
 -16   0   2      115.11      121.85     27.88 o 
 -15   0   2        7.06       28.13     23.03 o 
 -14   0   2      120.56      140.92     18.56 o 
 -13   0   2     2716.96     2867.23     59.52 o 
 -12   0   2     1219.39     1239.68     32.03 o 
 -11   0   2      105.39      153.17     14.99 o 
 -10   0   2      613.92      710.05     20.22 o 
  -9   0   2      201.58      258.05      7.27 o 
  -8   0   2     1404.59     1403.06     22.71 o 
  -7   0   2     6566.85     6032.26     70.62 o 
  -6   0   2    29301.53    29882.06    314.38 o 
  -5   0   2       95.07      116.87      4.91 o 
  -4   0   2    11139.12    10453.74    118.79 o 
  -3   0   2    19350.09    18983.66    194.90 o 
  -2   0   2    33536.97    32077.91    389.03 o 
  -1   0   2      788.84      836.36     10.21 o 
   0   0   2      545.38      528.29      5.81 o 
   1   0   2    33131.05    30770.54    274.70 o 
   2   0   2    47570.16    45153.65    440.13 o 
   3   0   2      205.38      197.19      4.27 o 
   4   0   2     4594.62     4442.92     47.14 o 
   5   0   2      211.19      220.54      6.76 o 
   6   0   2     3583.33     3203.88     40.00 o 
   7   0   2     4044.14     3550.16     42.17 o 
   8   0   2     1459.67     1416.33     24.69 o 
   9   0   2      934.92      917.13     19.90 o 
  10   0   2     1168.75     1159.23     27.50 o 
  11   0   2     2317.37     2513.68     53.21 o 
  12   0   2     2338.30     2383.72     61.63 o 
  13   0   2     1384.20     1418.24     45.68 o 
  14   0   2      693.67      781.75     35.28 o 
  15   0   2      788.16      973.01     40.96 o 
  16   0   2      966.17     1059.96     46.06 o 
  17   0   2       48.27       10.78     26.03 o 
 -19   1   2        3.39      -34.92     34.92 o 
 -18   1   2      175.59      125.70     39.87 o 
 -17   1   2       88.77      101.36     39.33 o 
 -16   1   2      498.91      541.58     20.24 o 
 -15   1   2      960.32     1055.45     25.92 o 
 -14   1   2      562.96      617.34     18.94 o 
 -13   1   2        1.61       23.59     12.41 o 
 -12   1   2      556.76      530.41     32.12 o 
 -11   1   2     1680.62     1590.30     26.95 o 
 -10   1   2     5597.27     5416.26     62.92 o 
  -9   1   2     2094.65     2014.76     24.82 o 
  -8   1   2      115.02      106.94      4.77 o 
  -7   1   2     5437.23     5567.76     46.59 o 
  -6   1   2     1389.32     1373.48     13.85 o 
  -5   1   2      251.63      222.85      4.26 o 
  -4   1   2    10004.72    10213.94     81.18 o 
  -3   1   2      310.68      325.73      5.01 o 
  -2   1   2     1563.64     1516.43     13.17 o 
  -1   1   2     2505.50     2306.46     20.37 o 
   0   1   2      353.23      360.13      3.89 o 
   1   1   2     5032.39     4921.85     47.88 o 
   2   1   2     8982.20     9010.63     66.06 o 
   3   1   2     5738.79     5667.29     44.29 o 
   4   1   2     3301.78     3183.64     27.15 o 
   5   1   2     2858.47     2767.01     35.85 o 
   6   1   2     1741.31     1849.18     16.70 o 
   7   1   2      498.18      539.45      7.84 o 
   8   1   2      551.94      524.58     10.20 o 
   9   1   2      118.23      117.18     16.43 o 
  10   1   2     6916.97     6993.57    151.93 o 
  11   1   2      320.93      300.01     10.70 o 
  12   1   2      303.35      301.81     14.57 o 
  13   1   2       53.05       44.21     13.06 o 
  14   1   2      162.27      177.46     20.64 o 
  15   1   2      495.12      592.89     55.41 o 
  16   1   2      233.53      251.88     21.55 o 
  17   1   2       94.32       58.61     24.91 o 
 -18   2   2      465.74      492.89     26.64 o 
 -17   2   2       17.52        0.49     15.34 o 
 -16   2   2       41.40       44.13     16.60 o 
 -15   2   2       37.17       45.68     12.65 o 
 -14   2   2      236.37      255.85     23.76 o 
 -13   2   2      225.49      212.36     14.00 o 
 -12   2   2      361.68      372.95     13.72 o 
 -11   2   2      968.87      899.25     18.21 o 
 -10   2   2       44.83       42.29     10.21 o 
  -9   2   2        0.03        9.92      5.86 o 
  -8   2   2      367.84      383.60     10.37 o 
  -7   2   2     1578.63     1606.86     24.34 o 
  -6   2   2     2785.55     2883.31     24.70 o 
  -5   2   2     2364.72     2440.78     22.94 o 
  -4   2   2      441.71      408.03     12.22 o 
  -3   2   2      134.04      173.14      3.68 o 
  -2   2   2      287.48      269.51      4.35 o 
  -1   2   2     4206.18     4095.74     43.26 o 
   0   2   2     1192.06     1103.59     15.12 o 
   1   2   2    16176.03    15998.39    127.27 o 
   2   2   2     7527.51     7494.56     61.61 o 
   3   2   2     2336.74     2465.45     22.12 o 
   4   2   2     1842.40     1997.30     30.53 o 
   5   2   2       65.60       64.69      3.83 o 
   6   2   2     1181.83     1187.64     25.20 o 
   7   2   2     1772.15     1736.82     36.81 o 
   8   2   2      133.77      138.12      6.25 o 
   9   2   2     1041.95     1048.16     32.73 o 
  10   2   2      129.40      136.01     13.46 o 
  11   2   2      349.86      372.17     12.62 o 
  12   2   2       10.88       11.48     28.04 o 
  13   2   2      295.04      313.70     15.00 o 
  14   2   2        9.33       13.10     18.47 o 
  15   2   2        8.35       22.26     16.74 o 
  16   2   2      104.74      100.99     18.94 o 
  17   2   2        3.31       20.25     22.01 o 
 -18   3   2      362.22      330.34     21.76 o 
 -17   3   2      183.02      166.79     16.22 o 
 -16   3   2      941.94     1028.57     28.57 o 
 -15   3   2     1669.61     1798.96     36.27 o 
 -14   3   2     1208.87     1247.66     55.12 o 
 -13   3   2       29.22       55.06     12.31 o 
 -12   3   2       14.67       34.22     11.00 o 
 -11   3   2      857.83      877.30     15.45 o 
 -10   3   2     9281.91     9190.34     92.45 o 
  -9   3   2     5062.08     5002.60     82.07 o 
  -8   3   2      100.43      156.62      8.71 o 
  -7   3   2     6749.96     7065.18     62.83 o 
  -6   3   2     2020.74     2177.84     51.80 o 
  -5   3   2     6555.65     6871.00     63.62 o 
  -4   3   2      816.11      680.76      8.23 o 
  -3   3   2    11315.91    11408.07    134.74 o 
  -2   3   2     8648.04     8358.71    113.24 o 
  -1   3   2     1088.97      897.61     18.82 o 
   0   3   2     1140.71     1062.33     18.82 o 
   1   3   2      823.96      837.57     29.92 o 
   2   3   2     2470.15     2438.66     23.39 o 
   3   3   2     3779.00     3558.88     42.17 o 
   4   3   2     6880.82     6738.16     56.67 o 
   5   3   2     6015.46     6123.25     54.44 o 
   6   3   2       94.93       88.40      4.50 o 
   7   3   2       85.50      103.02      8.45 o 
   8   3   2       81.01       73.42      5.61 o 
   9   3   2     2586.56     2504.98     32.04 o 
  10   3   2    10313.75    10286.13    116.92 o 
  11   3   2     1346.09     1322.81     25.09 o 
  12   3   2       31.91       32.00     13.26 o 
  13   3   2     1329.63     1430.93     29.83 o 
  14   3   2       12.81       45.01     16.46 o 
  15   3   2     1004.99     1174.16     31.19 o 
  16   3   2      464.74      499.40     26.12 o 
  17   3   2      360.69      264.66     45.87 o 
 -18   4   2      887.45      696.40     45.40 o 
 -17   4   2      472.82      439.19     33.75 o 
 -16   4   2        3.50        8.32     19.37 o 
 -15   4   2       25.76       23.89     15.79 o 
 -14   4   2       67.82       78.52     16.24 o 
 -13   4   2     1423.27     1447.59     32.70 o 
 -12   4   2     2761.55     2790.43     48.09 o 
 -11   4   2      384.60      358.36     13.48 o 
 -10   4   2       13.06       24.81      7.88 o 
  -9   4   2      456.79      429.16     18.69 o 
  -8   4   2     1329.63     1342.37     31.39 o 
  -7   4   2     5952.55     6128.49    114.61 o 
  -6   4   2     2592.74     2763.89     29.86 o 
  -5   4   2      679.90      679.30     15.82 o 
  -4   4   2     4214.81     4241.27     40.26 o 
  -3   4   2       11.68       32.70      3.62 o 
  -2   4   2     4613.59     4825.78     73.88 o 
  -1   4   2     2324.35     2146.11     45.36 o 
   0   4   2      871.09      859.75     11.77 o 
   1   4   2     2486.98     2296.46     42.46 o 
   2   4   2    11801.02    11805.09    110.14 o 
   3   4   2      648.18      716.28      9.41 o 
   4   4   2     1228.67     1315.71     17.45 o 
   5   4   2      100.31      111.70      5.12 o 
   6   4   2     1545.56     1522.23     24.66 o 
   7   4   2     7038.91     7023.39     73.31 o 
   8   4   2       20.52       10.21      6.77 o 
   9   4   2      218.24      192.14      8.91 o 
  10   4   2      501.84      449.57     22.68 o 
  11   4   2      337.60      367.30     16.40 o 
  12   4   2      822.90      879.75     50.02 o 
  13   4   2     2631.36     2726.71     48.07 o 
  14   4   2      111.97      102.67     14.19 o 
  15   4   2      126.56      128.48     28.45 o 
  16   4   2       37.19       42.55     17.21 o 
  17   4   2      289.11      140.35     54.48 o 
 -17   5   2      181.93      180.63     25.00 o 
 -16   5   2       59.59      109.60     16.97 o 
 -15   5   2       72.13       36.46     17.74 o 
 -14   5   2       40.40       73.41     39.43 o 
 -13   5   2       31.73       23.52     12.34 o 
 -12   5   2       34.75       19.91     11.41 o 
 -11   5   2       10.42       24.24      9.37 o 
 -10   5   2      458.08      453.64     12.47 o 
  -9   5   2      185.86      209.94      9.30 o 
  -8   5   2      298.08      289.17     12.73 o 
  -7   5   2        1.30        6.58      5.94 o 
  -6   5   2        9.40        8.64      7.34 o 
  -5   5   2       38.19       38.78      5.07 o 
  -4   5   2       22.78       23.07      4.35 o 
  -3   5   2      580.93      596.58     10.90 o 
  -2   5   2      402.61      408.38      7.40 o 
  -1   5   2      264.38      321.78      5.83 o 
   0   5   2       72.49       86.55     12.50 o 
   1   5   2     1982.14     2117.91     26.57 o 
   2   5   2       94.35       85.43      5.11 o 
   3   5   2      898.51      880.10     17.22 o 
   4   5   2      116.95      136.96      5.36 o 
   5   5   2      113.46      121.08      5.46 o 
   6   5   2      223.86      220.33      7.57 o 
   7   5   2      493.15      505.97     12.85 o 
   8   5   2      594.95      552.42     15.11 o 
   9   5   2      217.71      227.98     27.18 o 
  10   5   2      100.87      102.95     10.09 o 
  11   5   2      287.79      289.36     16.02 o 
  12   5   2        7.71        3.09     12.88 o 
  13   5   2      141.88      157.73     19.14 o 
  14   5   2       30.31       46.08     18.77 o 
  15   5   2       23.16       14.00     14.66 o 
  16   5   2       27.00       59.20     32.89 o 
 -17   6   2      359.13      262.14     34.32 o 
 -16   6   2        8.03       47.64     29.58 o 
 -15   6   2       44.59       41.02     19.11 o 
 -14   6   2       22.23       11.16     17.64 o 
 -13   6   2     1871.53     1992.64     54.29 o 
 -12   6   2     2605.59     2608.23     52.68 o 
 -11   6   2      729.79      784.58     24.49 o 
 -10   6   2      177.59      205.81     12.30 o 
  -9   6   2      262.22      260.71     11.93 o 
  -8   6   2      167.20      174.65     17.70 o 
  -7   6   2     2344.17     2405.18    104.31 o 
  -6   6   2     4757.41     4952.43    181.15 o 
  -5   6   2     1359.48     1360.23     20.39 o 
  -4   6   2     1277.64     1290.27     36.30 o 
  -3   6   2       30.58       18.54      5.19 o 
  -2   6   2     4213.23     4379.62     54.63 o 
  -1   6   2     1864.43     1931.04     23.84 o 
   0   6   2      141.16      141.11      7.37 o 
   1   6   2     8308.30     8429.67    131.64 o 
   2   6   2     4847.55     4922.20     64.87 o 
   3   6   2       70.90       88.29      7.53 o 
   4   6   2      177.22      194.76      7.98 o 
   5   6   2       89.39       88.53      5.95 o 
   6   6   2     1339.07     1348.84     22.28 o 
   7   6   2     5082.27     5207.25     69.97 o 
   8   6   2      176.38      193.29     17.26 o 
   9   6   2      297.38      288.77     12.91 o 
  10   6   2      268.11      247.76     16.08 o 
  11   6   2      135.88      125.30     17.56 o 
  12   6   2     1357.05     1456.34     47.50 o 
  13   6   2     1008.25     1020.64     47.59 o 
  14   6   2      511.07      534.25     48.64 o 
  15   6   2      120.12       69.25     40.10 o 
 -16   7   2      283.17      187.43     39.43 o 
 -15   7   2     1269.12     1046.21     51.91 o 
 -14   7   2      105.91       89.64     21.97 o 
 -13   7   2        5.60       12.00     16.52 o 
 -12   7   2       68.83       85.40     22.23 o 
 -11   7   2      138.82      114.08     16.71 o 
 -10   7   2     1811.54     1893.20     40.63 o 
  -9   7   2     1279.96     1294.21     61.12 o 
  -8   7   2      653.91      645.10     43.03 o 
  -7   7   2      301.73      355.17     17.07 o 
  -6   7   2      649.87      679.60     19.48 o 
  -5   7   2      610.46      655.65     14.84 o 
  -4   7   2      865.83      799.78     17.84 o 
  -3   7   2     1587.81     1660.18     27.72 o 
  -2   7   2     1337.35     1406.48     31.99 o 
  -1   7   2     5329.64     5562.71     61.00 o 
   0   7   2       24.08       27.90      6.35 o 
   1   7   2     1822.20     1968.82     29.10 o 
   2   7   2       50.07       59.09      8.01 o 
   3   7   2     1562.31     1538.74     27.50 o 
   4   7   2     2728.91     2697.29     97.29 o 
   5   7   2      783.37      807.28     16.14 o 
   6   7   2       70.00      105.99     19.74 o 
   7   7   2      288.12      305.32     14.66 o 
   8   7   2       15.81       15.56     12.03 o 
   9   7   2     1483.08     1462.32     35.72 o 
  10   7   2     3532.32     3625.78     71.61 o 
  11   7   2      422.53      429.63     22.61 o 
  12   7   2       27.49       81.54     20.34 o 
  13   7   2     1015.65      872.61     32.64 o 
  14   7   2        2.27        5.49     27.81 o 
  15   7   2      121.99      303.73     96.84 o 
 -15   8   2       42.53       21.12     35.09 o 
 -14   8   2       30.34       54.74     28.01 o 
 -13   8   2       39.02        3.25     37.83 o 
 -12   8   2       56.06       51.17     30.08 o 
 -11   8   2       80.39       70.63     23.38 o 
 -10   8   2      159.47      163.36     18.48 o 
  -9   8   2      463.08      466.23     23.82 o 
  -8   8   2        5.30       59.27     20.32 o 
  -7   8   2      143.67      146.28     25.29 o 
  -6   8   2       45.86       57.65     17.71 o 
  -5   8   2      123.06      135.49     31.74 o 
  -4   8   2       83.25      108.56     10.30 o 
  -3   8   2        3.64       11.37     10.35 o 
  -2   8   2      102.28      106.69      9.46 o 
  -1   8   2       12.31       16.60     12.22 o 
   0   8   2      100.25       99.94     23.99 o 
   1   8   2      980.16      981.98     23.83 o 
   2   8   2        2.82       11.07     11.14 o 
   3   8   2       71.77       63.31     10.44 o 
   4   8   2      151.18      148.99     10.16 o 
   5   8   2       62.69       73.46     13.74 o 
   6   8   2      334.59      362.68     17.10 o 
   7   8   2     1106.36     1137.80     29.35 o 
   8   8   2      179.81      174.15     18.88 o 
   9   8   2      354.47      407.35     21.29 o 
  10   8   2        3.89       23.88     19.15 o 
  11   8   2       17.90        8.51     18.17 o 
  12   8   2       37.41       43.99     34.13 o 
  13   8   2      132.98       68.20     41.28 o 
 -13   9   2      136.25      128.61     27.50 o 
 -12   9   2       57.18       28.20     21.02 o 
 -11   9   2       88.83      120.42     20.35 o 
 -10   9   2     1327.59     1272.93     38.45 o 
  -9   9   2      540.29      530.06     33.52 o 
  -8   9   2      468.88      465.28     62.01 o 
  -7   9   2      828.09      884.16     60.03 o 
  -6   9   2       58.54       42.82     13.04 o 
  -5   9   2      128.73      131.46     16.31 o 
  -4   9   2      886.95      858.47     26.16 o 
  -3   9   2      499.07      532.42     18.96 o 
  -2   9   2     1126.62     1178.24     30.02 o 
  -1   9   2      263.66      251.75     28.42 o 
   0   9   2       50.08       66.37     14.67 o 
   1   9   2      189.13      204.80     31.20 o 
   2   9   2     2035.94     2117.42     40.70 o 
   3   9   2      894.50      949.25     24.29 o 
   4   9   2     1430.32     1498.47     33.35 o 
   5   9   2      221.46      255.81     14.49 o 
   6   9   2      467.12      538.85     41.95 o 
   7   9   2       38.88       65.18     19.45 o 
   8   9   2      135.81      153.66     20.45 o 
   9   9   2      286.43      285.01     21.14 o 
  10   9   2      564.75      518.33     33.66 o 
  11   9   2      190.43      144.28     36.61 o 
  12   9   2        6.82       58.18     40.06 o 
 -12  10   2      201.96       80.38     48.93 o 
 -11  10   2       15.19       28.64     30.05 o 
 -10  10   2       13.62       32.23     18.43 o 
  -9  10   2      274.73      255.42     22.35 o 
  -8  10   2      227.87      242.41     20.73 o 
  -7  10   2     2010.95     1963.44     49.84 o 
  -6  10   2      580.06      590.90     25.61 o 
  -5  10   2      158.94      180.45     18.69 o 
  -4  10   2      900.97      913.05     27.51 o 
  -3  10   2      166.78      157.95     32.03 o 
  -2  10   2      424.02      425.24     19.11 o 
  -1  10   2      195.65      220.30     16.17 o 
   0  10   2      699.39      704.79     24.15 o 
   1  10   2     1042.49     1072.55     33.31 o 
   2  10   2     2062.75     2172.97     52.44 o 
   3  10   2       71.34       81.74     13.80 o 
   4  10   2      624.25      630.52     32.89 o 
   5  10   2       93.33       86.42     16.92 o 
   6  10   2      413.06      426.40     27.28 o 
   7  10   2      994.02     1061.95     42.01 o 
   8  10   2       72.70       64.94     35.79 o 
   9  10   2        7.77       -3.42     32.20 o 
  10  10   2      123.50       73.30     49.31 o 
  -9  11   2      125.77      103.09     50.78 o 
  -8  11   2       13.49       21.63     46.51 o 
  -7  11   2       38.74        7.49     25.39 o 
  -6  11   2      217.20      176.25     24.40 o 
  -5  11   2      112.43      115.64     20.97 o 
  -4  11   2       21.49       17.70     19.63 o 
  -3  11   2        3.65        5.76     16.48 o 
  -2  11   2        3.00       36.64     23.13 o 
  -1  11   2      121.49      150.67     25.79 o 
   0  11   2       49.13       71.10     23.61 o 
   1  11   2      635.65      595.78     29.61 o 
   2  11   2        1.49        8.63     23.67 o 
   3  11   2      195.32      176.34     42.87 o 
   4  11   2      940.59      955.02     78.76 o 
   5  11   2       18.33       28.66     35.69 o 
   6  11   2        3.53      -18.19     18.19 o 
   7  11   2       31.39       35.22     51.29 o 
   8  11   2        0.49      110.43     50.97 o 
  -5  12   2      225.66      171.16     54.23 o 
  -4  12   2       14.73      -20.41     34.51 o 
  -3  12   2        6.55      -12.70     31.13 o 
  -2  12   2        4.75       42.11     45.93 o 
  -1  12   2      216.93      207.97     38.60 o 
   0  12   2      211.85      187.98     27.19 o 
   1  12   2      336.41      257.68     34.19 o 
   2  12   2      126.26       67.81     36.62 o 
   3  12   2       14.89       37.64     46.51 o 
   4  12   2       30.17       65.71     50.40 o 
 -19   1   3       64.58       86.19     24.40 o 
 -18   1   3      453.71      444.47     25.57 o 
 -17   1   3      526.71      570.14     21.98 o 
 -16   1   3      544.61      565.54     21.22 o 
 -15   1   3     1559.02     1675.20     34.15 o 
 -14   1   3     2417.75     2530.83     42.68 o 
 -13   1   3      198.00      236.22     13.79 o 
 -12   1   3      284.45      249.11     17.93 o 
 -11   1   3      661.51      607.95     12.75 o 
 -10   1   3     4200.45     3990.65     46.21 o 
  -9   1   3    11462.77    11209.21    101.28 o 
  -8   1   3     1953.71     1733.68     17.84 o 
  -7   1   3       34.15       54.58      4.49 o 
  -6   1   3      340.45      356.76      6.64 o 
  -5   1   3     3258.47     3336.76     28.87 o 
  -4   1   3     5898.26     5718.46     51.61 o 
  -3   1   3    18345.51    18139.96    234.77 o 
  -2   1   3     1590.31     1468.59     38.66 o 
  -1   1   3     1784.42     1641.82     13.68 o 
   0   1   3      726.00      636.04      5.39 o 
   1   1   3     1741.03     1899.65     15.34 o 
   2   1   3      876.09      858.87      7.79 o 
   3   1   3     1623.42     1440.69     12.83 o 
   4   1   3    15408.44    15286.74    110.14 o 
   5   1   3     4034.98     3802.61     30.59 o 
   6   1   3     2502.25     2587.47     23.42 o 
   7   1   3       58.94       60.09      4.89 o 
   8   1   3     1198.68     1176.52     22.52 o 
   9   1   3      157.60      157.89      7.62 o 
  10   1   3     4653.05     4566.41    107.40 o 
  11   1   3     3591.71     3647.70     52.56 o 
  12   1   3      565.70      587.88     25.14 o 
  13   1   3       20.27       19.42     21.66 o 
  14   1   3       25.34       50.24     18.71 o 
  15   1   3      203.04      207.09     27.91 o 
  16   1   3     1428.61     1550.36     44.27 o 
 -19   2   3      289.34      274.51     36.81 o 
 -18   2   3      839.91      814.34     29.51 o 
 -17   2   3     1870.34     1983.77     39.67 o 
 -16   2   3      168.69      202.65     33.75 o 
 -15   2   3      438.73      466.76     23.54 o 
 -14   2   3      213.35      266.58     23.32 o 
 -13   2   3      345.14      367.54     14.88 o 
 -12   2   3     4406.80     4208.75     56.46 o 
 -11   2   3     2720.60     2671.53     45.77 o 
 -10   2   3      407.23      357.96     11.27 o 
  -9   2   3        1.56       59.12      8.26 o 
  -8   2   3      299.42      358.05      8.13 o 
  -7   2   3     3994.62     3791.10     38.88 o 
  -6   2   3    22166.21    22783.50    205.87 o 
  -5   2   3     3885.42     3993.15     34.93 o 
  -4   2   3     3483.46     3696.19     32.36 o 
  -3   2   3     1678.55     1523.99     13.73 o 
  -2   2   3       18.69       38.08      4.47 o 
  -1   2   3    11140.70    10010.85    169.22 o 
   0   2   3     6248.23     5960.43     75.95 o 
   1   2   3      780.91      742.55      7.60 o 
   2   2   3     5943.13     5499.01     43.66 o 
   3   2   3    13898.01    13947.23    100.98 o 
   4   2   3     2469.91     2493.89     20.45 o 
   5   2   3     3680.98     3709.80     31.50 o 
   6   2   3      604.93      604.65     11.77 o 
   7   2   3     4712.45     4534.49     44.45 o 
   8   2   3     3928.62     3810.69     41.72 o 
   9   2   3       27.18       24.52      8.20 o 
  10   2   3      204.72      165.26     10.10 o 
  11   2   3       11.38       25.59     12.33 o 
  12   2   3      721.54      810.78     21.06 o 
  13   2   3     3115.58     3348.22     55.57 o 
  14   2   3      610.45      671.02     34.77 o 
  15   2   3       45.83       80.88     19.26 o 
  16   2   3      338.28      346.25     27.43 o 
 -18   3   3       15.34       17.18     29.98 o 
 -17   3   3       17.27       15.32     22.33 o 
 -16   3   3       44.52       61.73     17.11 o 
 -15   3   3       87.64      102.88     13.09 o 
 -14   3   3      729.47      747.41     22.94 o 
 -13   3   3      264.43      231.11     14.34 o 
 -12   3   3      102.24       91.94      7.52 o 
 -11   3   3      301.82      330.21     10.35 o 
 -10   3   3      187.55      175.52      7.81 o 
  -9   3   3     2224.50     2185.95     40.13 o 
  -8   3   3       80.19       74.84      4.01 o 
  -7   3   3      201.69      237.84      5.84 o 
  -6   3   3      228.95      231.61      7.30 o 
  -5   3   3      522.10      571.05      7.85 o 
  -4   3   3      751.34      789.63      9.46 o 
  -3   3   3      536.98      546.72      7.39 o 
  -2   3   3      786.62      845.44     10.88 o 
  -1   3   3      987.31     1010.68     13.05 o 
   0   3   3      666.92      622.86      8.16 o 
   1   3   3       42.31       58.14      2.90 o 
   2   3   3     4397.28     4576.27     40.24 o 
   3   3   3     1700.52     1819.86     17.48 o 
   4   3   3     1020.88     1125.08     11.81 o 
   5   3   3       23.25       41.30      5.14 o 
   6   3   3      507.61      560.93      8.86 o 
   7   3   3        0.99       12.79     12.38 o 
   8   3   3      185.32      162.73      6.83 o 
   9   3   3      113.70      130.92      7.31 o 
  10   3   3     2097.94     2000.49     31.58 o 
  11   3   3       39.41       43.65     13.14 o 
  12   3   3       65.62       73.32     11.50 o 
  13   3   3       38.23       67.95     14.01 o 
  14   3   3       36.01       33.81     21.34 o 
  15   3   3       50.25       31.83     16.18 o 
  16   3   3      150.86      152.18     25.07 o 
 -18   4   3      149.71      118.75     40.10 o 
 -17   4   3      685.98      596.40     47.27 o 
 -16   4   3      106.15       95.84     19.53 o 
 -15   4   3      139.02      159.92     41.37 o 
 -14   4   3      432.37      418.18     17.78 o 
 -13   4   3      145.28      137.87     14.48 o 
 -12   4   3     1230.07     1254.08     26.57 o 
 -11   4   3     2239.91     2172.57     34.50 o 
 -10   4   3      454.14      495.99     20.32 o 
  -9   4   3       12.72       14.97      5.19 o 
  -8   4   3        5.53       16.90      5.16 o 
  -7   4   3     2448.38     2494.23     35.25 o 
  -6   4   3      930.51      919.39     22.87 o 
  -5   4   3     2542.42     2622.70     26.10 o 
  -4   4   3     4380.27     4438.54     44.47 o 
  -3   4   3      404.45      360.39      6.70 o 
  -2   4   3     1843.92     1980.91     24.12 o 
  -1   4   3     4020.05     3981.06     44.66 o 
   0   4   3     3565.50     3525.96     39.97 o 
   1   4   3     1845.33     1891.50     20.94 o 
   2   4   3     8206.11     8263.97     70.54 o 
   3   4   3     8489.13     8638.39     73.33 o 
   4   4   3      491.25      522.46      8.56 o 
   5   4   3     3135.54     3223.26     33.43 o 
   6   4   3      163.11      184.31     10.33 o 
   7   4   3     2799.87     2787.10     32.96 o 
   8   4   3     1060.78     1070.84     20.67 o 
   9   4   3      338.45      337.64     10.97 o 
  10   4   3       23.55       27.03      8.39 o 
  11   4   3       47.92       49.61     12.37 o 
  12   4   3      691.09      718.92     19.83 o 
  13   4   3     1308.18     1416.35     31.04 o 
  14   4   3      268.59      295.90     19.76 o 
  15   4   3      304.91      345.61     20.70 o 
  16   4   3       91.38      -13.40     35.73 o 
 -18   5   3      395.83      237.38     45.17 o 
 -17   5   3      697.19      635.65     66.41 o 
 -16   5   3      331.50      343.48     23.06 o 
 -15   5   3     1019.61     1004.44     44.02 o 
 -14   5   3     1033.92     1082.86     26.27 o 
 -13   5   3       43.34       55.49     10.01 o 
 -12   5   3      231.44      258.63     17.38 o 
 -11   5   3      116.19      111.70     11.15 o 
 -10   5   3     1668.53     1687.33     27.64 o 
  -9   5   3     7665.89     8019.88     90.21 o 
  -8   5   3     2344.45     2297.33     62.65 o 
  -7   5   3      334.37      361.30      8.71 o 
  -6   5   3     1681.90     1778.53     75.31 o 
  -5   5   3      229.16      282.49      6.83 o 
  -4   5   3     3002.69     2830.36     65.87 o 
  -3   5   3     3498.73     3323.13     37.73 o 
  -2   5   3     1514.54     1449.39     22.20 o 
  -1   5   3     5161.69     5019.49     62.42 o 
   0   5   3     1780.22     1737.27     22.58 o 
   1   5   3     2353.51     2447.28     71.64 o 
   2   5   3     4164.74     4246.50     46.55 o 
   3   5   3     3010.05     3026.14     44.43 o 
   4   5   3     1777.31     1707.61     21.07 o 
   5   5   3     2869.08     2849.92     32.99 o 
   6   5   3     1052.52     1082.08     17.17 o 
   7   5   3      471.29      492.96     12.63 o 
   8   5   3      659.78      708.96     15.82 o 
   9   5   3      206.70      205.67     11.24 o 
  10   5   3     2680.65     2636.83     41.70 o 
  11   5   3     4422.97     4475.21     68.80 o 
  12   5   3       12.67      -12.13     12.13 o 
  13   5   3       10.81       13.69     16.89 o 
  14   5   3      186.52      216.24     17.64 o 
  15   5   3       36.95       22.73     20.78 o 
 -17   6   3      612.23      413.40     62.65 o 
 -16   6   3        7.94       12.34     45.81 o 
 -15   6   3        9.13       23.27     18.53 o 
 -14   6   3       31.86       58.90     16.43 o 
 -13   6   3       97.57      106.98     18.82 o 
 -12   6   3      512.44      572.66     55.63 o 
 -11   6   3      663.06      634.71     19.44 o 
 -10   6   3        2.15       -0.95      5.49 o 
  -9   6   3       39.55       48.05     18.92 o 
  -8   6   3       46.66       56.84     15.66 o 
  -7   6   3      185.14      190.16      8.29 o 
  -6   6   3     2675.42     2703.93    112.69 o 
  -5   6   3      133.30      128.06      6.16 o 
  -4   6   3       68.98       77.66      4.69 o 
  -3   6   3      288.82      283.65     10.18 o 
  -2   6   3       11.28       28.67     11.20 o 
  -1   6   3     3475.74     3540.48     60.38 o 
   0   6   3      254.31      240.91      5.88 o 
   1   6   3      241.67      230.60      8.07 o 
   2   6   3     2265.62     2275.87     44.75 o 
   3   6   3     2027.21     2139.96     28.10 o 
   4   6   3      369.42      380.72      8.54 o 
   5   6   3      167.84      180.54      8.07 o 
   6   6   3      206.09      205.10      8.26 o 
   7   6   3     2129.21     2146.73     35.91 o 
   8   6   3       95.20      100.48     12.92 o 
   9   6   3       24.38       17.37     37.29 o 
  10   6   3      117.60      144.10     32.60 o 
  11   6   3      174.66      188.53     58.09 o 
  12   6   3       17.32       35.49     14.15 o 
  13   6   3     1233.01     1230.35     32.29 o 
  14   6   3      404.88      405.09     24.61 o 
  15   6   3        3.89      -43.22     43.22 o 
 -16   7   3      217.96      102.07     37.77 o 
 -15   7   3      262.59      237.32     26.19 o 
 -14   7   3       25.12        3.50     22.01 o 
 -13   7   3       68.42       39.68     21.89 o 
 -12   7   3        2.49       51.41     30.60 o 
 -11   7   3       40.59       61.37     47.24 o 
 -10   7   3      703.44      702.82     22.10 o 
  -9   7   3      114.69      116.30     13.47 o 
  -8   7   3     1014.96     1039.00     35.85 o 
  -7   7   3      184.24      192.56     14.45 o 
  -6   7   3       61.49       60.73      5.10 o 
  -5   7   3       25.46       28.09      5.32 o 
  -4   7   3      539.77      514.68     19.46 o 
  -3   7   3      983.52      965.94     17.66 o 
  -2   7   3      910.10      968.70     16.54 o 
  -1   7   3     1013.34     1040.64     20.48 o 
   0   7   3      132.53      131.12     14.96 o 
   1   7   3       60.39       55.89     16.65 o 
   2   7   3       52.18       51.12     16.91 o 
   3   7   3     1870.26     1875.14     29.26 o 
   4   7   3     1794.29     1765.56     26.87 o 
   5   7   3       51.23       51.53      9.00 o 
   6   7   3      285.24      290.92     15.07 o 
   7   7   3       14.53       37.75     12.54 o 
   8   7   3       43.32       57.48     12.20 o 
   9   7   3      136.34      135.89     13.11 o 
  10   7   3      286.75      302.47     26.51 o 
  11   7   3      482.29      471.57     23.60 o 
  12   7   3       35.67       33.82     19.46 o 
  13   7   3       16.18        4.01     32.07 o 
  14   7   3        0.01      -49.19     49.19 o 
 -14   8   3       76.97       14.74     33.17 o 
 -13   8   3      348.89      294.28     25.99 o 
 -12   8   3     1538.01     1569.26     46.59 o 
 -11   8   3      536.64      545.59     38.18 o 
 -10   8   3       92.83      111.54     31.13 o 
  -9   8   3      163.76      203.64     84.02 o 
  -8   8   3      100.22       97.41     55.88 o 
  -7   8   3     1165.10     1197.60     32.13 o 
  -6   8   3     3444.92     3579.62    110.30 o 
  -5   8   3     1998.47     2153.07     38.84 o 
  -4   8   3      110.70      118.79     16.84 o 
  -3   8   3     1048.69     1082.52     22.36 o 
  -2   8   3      271.47      303.56     25.93 o 
  -1   8   3     2835.96     2919.89     46.97 o 
   0   8   3     1133.46     1122.79     23.14 o 
   1   8   3      113.32      146.67     11.28 o 
   2   8   3     3709.37     3769.39     59.53 o 
   3   8   3     1654.13     1758.78     30.67 o 
   4   8   3      200.89      219.49     14.32 o 
   5   8   3      407.39      432.68     17.05 o 
   6   8   3      145.80      170.28     15.74 o 
   7   8   3     1779.31     1796.88     39.58 o 
   8   8   3      974.47     1031.98     27.97 o 
   9   8   3       50.96       54.93     23.29 o 
  10   8   3        4.52       13.48     17.09 o 
  11   8   3       12.19       39.06     20.83 o 
  12   8   3      353.29      318.34     29.29 o 
 -13   9   3       28.88       25.52     32.41 o 
 -12   9   3       50.95       24.59     29.25 o 
 -11   9   3       20.54      -10.38     34.07 o 
 -10   9   3      663.47      617.67     48.01 o 
  -9   9   3     1010.82     1081.87     34.52 o 
  -8   9   3      307.27      305.66     21.40 o 
  -7   9   3       17.50      -13.51     22.26 o 
  -6   9   3      285.58      334.73     24.66 o 
  -5   9   3        1.42        1.94     14.61 o 
  -4   9   3      436.59      446.63     24.47 o 
  -3   9   3      558.49      543.50     20.82 o 
  -2   9   3       12.11       23.03     14.93 o 
  -1   9   3      410.24      412.69     17.75 o 
   0   9   3      380.30      405.79     17.32 o 
   1   9   3      628.96      629.93     24.85 o 
   2   9   3      666.47      724.01     27.05 o 
   3   9   3       40.98       57.14     10.50 o 
   4   9   3      117.35      108.96     12.61 o 
   5   9   3      622.98      680.38     22.42 o 
   6   9   3     1016.29     1071.55     27.78 o 
   7   9   3      368.84      412.02     25.13 o 
   8   9   3      175.32      186.71     50.56 o 
   9   9   3       18.57      -28.37     28.37 o 
  10   9   3      909.97      857.92     46.87 o 
  11   9   3      560.64      378.31     37.92 o 
 -11  10   3      107.46       42.81     32.03 o 
 -10  10   3       12.88        8.27     22.47 o 
  -9  10   3      153.81      142.46     33.83 o 
  -8  10   3       92.76       80.79     53.08 o 
  -7  10   3       79.47       89.39     43.57 o 
  -6  10   3        2.50      -10.55     19.06 o 
  -5  10   3      269.79      275.65     21.32 o 
  -4  10   3       91.74      104.84     16.63 o 
  -3  10   3       32.20       33.66     14.23 o 
  -2  10   3        0.46        5.37     12.25 o 
  -1  10   3        1.44       -8.43     17.64 o 
   0  10   3      153.81      195.00     18.96 o 
   1  10   3        8.20       -2.47     14.82 o 
   2  10   3        2.90      -11.79     29.00 o 
   3  10   3       67.35       72.72     27.05 o 
   4  10   3        1.95       17.13     36.94 o 
   5  10   3      129.47      130.61     18.69 o 
   6  10   3      462.83      508.41     79.23 o 
   7  10   3       44.36       32.33     19.92 o 
   8  10   3       16.75       45.78     51.87 o 
   9  10   3       11.33       31.44     32.42 o 
  -9  11   3     1124.66      807.40     76.04 o 
  -8  11   3      159.25      242.10     51.87 o 
  -7  11   3       38.75       51.35     19.17 o 
  -6  11   3      157.43      135.34     49.00 o 
  -5  11   3        3.04        2.04      6.19 o 
  -4  11   3      406.62      442.81     46.06 o 
  -3  11   3      365.47      382.05     28.07 o 
  -2  11   3      810.02      851.75     84.66 o 
  -1  11   3      202.33      180.37     22.52 o 
   0  11   3        9.80       11.60     35.15 o 
   1  11   3        0.35      -17.97     19.13 o 
   2  11   3      263.02      307.54     42.14 o 
   3  11   3      558.69      564.35     41.56 o 
   4  11   3      437.78      427.57     54.23 o 
   5  11   3      501.40      507.34     53.97 o 
   6  11   3      463.57      360.19     32.22 o 
   7  11   3        1.50       11.48     37.64 o 
  -5  12   3      159.68       89.70     38.28 o 
  -4  12   3        3.91       67.81     51.55 o 
  -3  12   3      281.25      177.16     50.40 o 
  -2  12   3        9.80      -18.44     34.51 o 
  -1  12   3       92.07      136.14     48.93 o 
   0  12   3      443.18      464.18     49.00 o 
   1  12   3        8.89       28.64     48.42 o 
   2  12   3      287.31      204.40     30.30 o 
   3  12   3      227.12      222.84     57.29 o 
 -19   0   4      386.67      280.45     32.15 o 
 -18   0   4      385.82      376.27     32.34 o 
 -17   0   4     1034.58     1121.72     45.68 o 
 -16   0   4     2360.12     2631.57     62.20 o 
 -15   0   4      323.25      353.11     18.05 o 
 -14   0   4     2776.96     2943.47     60.29 o 
 -13   0   4      436.86      472.92     19.78 o 
 -12   0   4     1689.31     1699.13     35.41 o 
 -11   0   4     5892.82     5891.85     89.19 o 
 -10   0   4     1707.20     1856.71     30.49 o 
  -9   0   4        1.87        7.72      6.44 o 
  -8   0   4     3608.92     3720.69     49.31 o 
  -7   0   4      917.91      816.07     14.42 o 
  -6   0   4    11588.25    11642.70    125.36 o 
  -5   0   4    34067.60    33829.23    343.79 o 
  -4   0   4    11439.16    12099.48    144.50 o 
  -3   0   4      640.39      720.89     10.85 o 
  -2   0   4     6358.64     5911.24     58.25 o 
  -1   0   4    11190.19    10598.88     98.82 o 
   0   0   4    22864.65    21011.79    197.70 o 
   1   0   4     6890.93     6730.12     66.28 o 
   2   0   4     1306.10     1279.17     14.48 o 
   3   0   4     9696.61     9319.07     92.63 o 
   4   0   4       89.31      140.35      5.36 o 
   5   0   4     6063.45     5880.23     62.01 o 
   6   0   4     4452.97     4459.76     50.59 o 
   7   0   4     1405.84     1365.48     24.24 o 
   8   0   4     5762.08     5619.76     83.32 o 
   9   0   4     1029.51     1027.36     24.31 o 
  10   0   4      183.52      161.40     14.74 o 
  11   0   4      111.08      119.04     20.92 o 
  12   0   4       30.13        0.00      6.38 o 
  13   0   4     1128.72     1230.81     46.06 o 
  14   0   4     1878.87     2202.35     71.13 o 
  15   0   4       56.80       79.04     22.46 o 
  16   0   4       50.06       33.75     26.73 o 
 -19   1   4        7.02       24.87     22.96 o 
 -18   1   4        1.91       -0.46     17.04 o 
 -17   1   4      935.01     1023.64     33.88 o 
 -16   1   4      476.59      475.66     20.21 o 
 -15   1   4       47.75       42.94     12.73 o 
 -14   1   4     2474.11     2475.07     39.73 o 
 -13   1   4      222.51      260.76     12.39 o 
 -12   1   4       30.92       20.83      6.54 o 
 -11   1   4       61.45       65.47     13.65 o 
 -10   1   4       15.01       17.98      7.70 o 
  -9   1   4     1399.50     1331.68     17.55 o 
  -8   1   4     3519.28     3313.41     31.44 o 
  -7   1   4     1150.93     1115.64     23.60 o 
  -6   1   4     1745.96     1864.54     18.31 o 
  -5   1   4       57.05       60.10      3.31 o 
  -4   1   4      296.89      307.44      5.33 o 
  -3   1   4     5959.80     5697.06     78.18 o 
  -2   1   4     3455.21     3266.58     51.90 o 
  -1   1   4     3884.50     3785.00     34.16 o 
   0   1   4     2133.82     2054.39     16.19 o 
   1   1   4        4.85       14.73      2.25 o 
   2   1   4      666.93      678.12      6.50 o 
   3   1   4       53.39      108.00      3.12 o 
   4   1   4     7531.31     7947.92     58.33 o 
   5   1   4      254.23      200.47      4.46 o 
   6   1   4     2540.89     2523.97     23.79 o 
   7   1   4      184.30      195.84     16.11 o 
   8   1   4     1196.80     1151.99     26.51 o 
   9   1   4       38.77       29.13      6.94 o 
  10   1   4      706.14      665.67     15.68 o 
  11   1   4     2253.17     2253.95     41.51 o 
  12   1   4      870.20      967.23     43.99 o 
  13   1   4       12.38        4.53     14.85 o 
  14   1   4       25.00       41.13     27.72 o 
  15   1   4        7.09        6.98     16.83 o 
  16   1   4      159.06       67.88     23.96 o 
 -19   2   4       71.31       60.77     23.63 o 
 -18   2   4        4.43       -2.60      6.35 o 
 -17   2   4      346.15      361.65     36.68 o 
 -16   2   4        8.65       -9.28     17.26 o 
 -15   2   4        8.53        6.27     17.83 o 
 -14   2   4      145.91      148.35     12.94 o 
 -13   2   4      209.99      218.70     29.06 o 
 -12   2   4       10.60        1.89      8.38 o 
 -11   2   4       72.64       68.86     18.28 o 
 -10   2   4      343.24      368.07      9.79 o 
  -9   2   4      152.39      141.56      6.32 o 
  -8   2   4      139.67      152.49      5.48 o 
  -7   2   4      487.39      488.42      7.13 o 
  -6   2   4      937.14      894.70     10.11 o 
  -5   2   4      708.90      711.85      8.06 o 
  -4   2   4      647.57      673.43      9.82 o 
  -3   2   4      541.27      547.04      6.53 o 
  -2   2   4      286.03      281.17      4.05 o 
  -1   2   4       10.50        7.74      2.02 o 
   0   2   4     9677.36     9633.56     84.32 o 
   1   2   4      929.90      928.55     14.64 o 
   2   2   4        7.67        9.64      2.23 o 
   3   2   4     5510.01     5821.87     43.36 o 
   4   2   4      273.33      272.02      4.71 o 
   5   2   4     1757.68     1854.51     23.92 o 
   6   2   4       57.85       82.22      5.49 o 
   7   2   4      677.88      636.66     27.46 o 
   8   2   4       23.73       27.16      6.08 o 
   9   2   4       55.91       63.79     11.77 o 
  10   2   4      165.06      155.46     17.07 o 
  11   2   4       77.24       54.27     12.70 o 
  12   2   4      205.73      190.09     15.44 o 
  13   2   4      201.22      212.36     19.96 o 
  14   2   4      153.04      192.66     32.95 o 
  15   2   4      142.75      144.29     19.81 o 
  16   2   4       76.41       33.19     29.05 o 
 -19   3   4      422.39      402.17     65.84 o 
 -18   3   4        3.63       11.28     17.77 o 
 -17   3   4     1265.19     1249.08     38.18 o 
 -16   3   4     1336.54     1368.16     31.61 o 
 -15   3   4     1288.81     1364.41     32.30 o 
 -14   3   4     1490.95     1523.66     31.35 o 
 -13   3   4     1231.30     1282.80     26.19 o 
 -12   3   4        3.98       -0.38      6.72 o 
 -11   3   4     1032.83     1038.17     34.99 o 
 -10   3   4      614.27      588.80     25.14 o 
  -9   3   4     9104.13     9101.38    175.82 o 
  -8   3   4    12729.31    12569.66    198.05 o 
  -7   3   4      259.53      241.37      5.26 o 
  -6   3   4        4.07        8.61      3.83 o 
  -5   3   4      853.17      861.31     14.86 o 
  -4   3   4     2275.52     2258.13     28.84 o 
  -3   3   4     6872.09     6389.93     58.06 o 
  -2   3   4     6029.24     5593.04     52.03 o 
  -1   3   4     3442.25     3218.76     29.33 o 
   0   3   4      130.46       99.77      5.30 o 
   1   3   4       27.81       46.61      2.91 o 
   2   3   4     4373.20     4438.89     65.77 o 
   3   3   4     7497.67     7450.45     60.74 o 
   4   3   4     4579.81     4392.58     37.01 o 
   5   3   4     3326.55     3219.22     51.67 o 
   6   3   4     3991.78     3987.23     40.60 o 
   7   3   4      183.53      188.82      6.88 o 
   8   3   4     1331.02     1346.89     19.65 o 
   9   3   4      988.20      986.59     24.59 o 
  10   3   4      505.76      477.63     14.50 o 
  11   3   4     3417.92     3491.68     55.68 o 
  12   3   4     2314.58     2464.76     43.90 o 
  13   3   4        5.39        8.48     14.29 o 
  14   3   4      217.82      247.28     19.08 o 
  15   3   4       27.99       27.31     29.25 o 
  16   3   4      263.00      192.28     57.42 o 
 -18   4   4      146.63      110.54     18.94 o 
 -17   4   4      546.03      474.26     48.01 o 
 -16   4   4      438.00      432.33     33.05 o 
 -15   4   4      137.94      138.80     13.85 o 
 -14   4   4      729.24      783.14     34.00 o 
 -13   4   4      419.08      411.58     14.12 o 
 -12   4   4      287.59      321.50     12.77 o 
 -11   4   4     4756.56     4683.89     62.99 o 
 -10   4   4      384.35      437.82      9.09 o 
  -9   4   4     1385.56     1390.29     59.71 o 
  -8   4   4      226.99      252.68      7.01 o 
  -7   4   4      102.03      102.95      5.37 o 
  -6   4   4     6359.90     6710.85     92.95 o 
  -5   4   4     2494.57     2458.15     48.64 o 
  -4   4   4     2497.18     2633.09     26.16 o 
  -3   4   4       51.66       36.23      4.36 o 
  -2   4   4       22.36       20.88      5.36 o 
  -1   4   4     1629.72     1771.07     19.95 o 
   0   4   4     4201.01     4037.54     56.27 o 
   1   4   4     2243.19     2174.66     24.72 o 
   2   4   4      322.55      435.90      6.58 o 
   3   4   4     7191.42     7202.22     66.97 o 
   4   4   4     1525.92     1498.80     38.28 o 
   5   4   4     2058.16     2098.77     24.39 o 
   6   4   4      483.27      474.07     10.10 o 
   7   4   4     1171.81     1192.51     19.09 o 
   8   4   4     1693.99     1614.65     39.52 o 
   9   4   4      694.91      659.39     31.58 o 
  10   4   4       36.29       35.93      9.46 o 
  11   4   4      371.57      362.11     15.97 o 
  12   4   4        8.79       -4.52     14.38 o 
  13   4   4      770.79      807.44     22.27 o 
  14   4   4     2157.67     2335.95     72.18 o 
  15   4   4      158.20      148.81     22.67 o 
 -18   5   4       11.53      -27.30     54.67 o 
 -17   5   4        4.54       36.22     21.88 o 
 -16   5   4      145.44      143.22     53.33 o 
 -15   5   4       65.50       58.39     17.22 o 
 -14   5   4       13.56        6.30     10.99 o 
 -13   5   4       23.80       11.18     12.03 o 
 -12   5   4       39.15       57.44     22.36 o 
 -11   5   4      124.51      113.46     11.12 o 
 -10   5   4      807.52      757.51     16.62 o 
  -9   5   4      219.64      213.86      7.97 o 
  -8   5   4       42.74       45.54      5.92 o 
  -7   5   4       19.53       22.78      5.27 o 
  -6   5   4       38.50       40.97      3.87 o 
  -5   5   4       37.95       36.41      5.39 o 
  -4   5   4      123.47      125.56      6.48 o 
  -3   5   4      229.84      208.81      7.00 o 
  -2   5   4        1.68        8.42      4.70 o 
  -1   5   4      219.91      203.06      6.51 o 
   0   5   4       87.76       77.80      6.06 o 
   1   5   4     1513.58     1681.37     42.58 o 
   2   5   4     1175.74     1225.88     19.49 o 
   3   5   4       23.29       18.44      4.37 o 
   4   5   4      351.46      321.24      7.60 o 
   5   5   4       70.83       73.25      5.90 o 
   6   5   4       26.45       37.93     13.37 o 
   7   5   4      212.24      202.57     14.93 o 
   8   5   4       97.98      107.07      9.88 o 
   9   5   4       12.37       35.43      9.55 o 
  10   5   4       13.84      -11.79     19.81 o 
  11   5   4       86.47       95.57     13.17 o 
  12   5   4       33.73       28.50     15.66 o 
  13   5   4       69.04       70.36     15.81 o 
  14   5   4        0.91      -14.75     19.77 o 
  15   5   4       86.42       53.51     26.92 o 
 -16   6   4      407.96      340.84     25.50 o 
 -15   6   4       46.31       22.66     35.09 o 
 -14   6   4      626.78      613.94     31.12 o 
 -13   6   4      271.20      299.01     20.05 o 
 -12   6   4     1229.89     1295.10     38.28 o 
 -11   6   4     1977.44     1992.34     44.91 o 
 -10   6   4      560.54      568.72     25.71 o 
  -9   6   4       91.07       89.94     19.65 o 
  -8   6   4      388.83      392.90      9.51 o 
  -7   6   4     1157.46     1192.45     18.69 o 
  -6   6   4     1912.57     1932.30     25.89 o 
  -5   6   4     4787.14     4972.17    110.30 o 
  -4   6   4      567.81      583.03     12.00 o 
  -3   6   4      920.92      966.21     15.41 o 
  -2   6   4      147.16      135.21      6.39 o 
  -1   6   4     2030.18     2079.77     28.15 o 
   0   6   4     6721.68     6789.35     77.38 o 
   1   6   4      330.59      318.03     11.13 o 
   2   6   4      723.79      763.74     19.49 o 
   3   6   4     3534.73     3626.02     51.71 o 
   4   6   4     2889.58     2974.30     36.01 o 
   5   6   4      921.37      925.87     27.59 o 
   6   6   4     1111.03     1090.93     48.77 o 
   7   6   4      820.79      862.36     20.27 o 
   8   6   4     1041.12     1076.92     22.60 o 
   9   6   4      931.47      922.82     22.07 o 
  10   6   4       27.81       57.32     18.79 o 
  11   6   4        2.91       25.58     15.71 o 
  12   6   4       83.25       81.72     16.29 o 
  13   6   4     1463.48     1494.79     51.74 o 
  14   6   4      897.41      763.31     34.36 o 
 -15   7   4      252.02      183.81     40.00 o 
 -14   7   4      881.93      750.31     33.95 o 
 -13   7   4      208.69      193.80     42.23 o 
 -12   7   4       60.42       14.02     21.54 o 
 -11   7   4       38.45       75.64     20.77 o 
 -10   7   4      853.42      819.57     33.45 o 
  -9   7   4     1685.79     1731.86     68.90 o 
  -8   7   4     3567.12     3623.99     75.23 o 
  -7   7   4     1326.48     1408.69     31.48 o 
  -6   7   4       63.25       89.31     12.86 o 
  -5   7   4      113.51      121.06      7.31 o 
  -4   7   4       51.42       62.51      7.66 o 
  -3   7   4     4691.36     4695.28     59.88 o 
  -2   7   4     1110.90     1141.21     21.28 o 
  -1   7   4       30.51       36.09      7.02 o 
   0   7   4     1955.55     1967.86     28.81 o 
   1   7   4        0.80      -10.25     10.46 o 
   2   7   4     3483.74     3552.98     69.31 o 
   3   7   4     4302.24     4404.64     52.97 o 
   4   7   4     1062.62     1071.20     21.04 o 
   5   7   4      295.04      299.26     11.29 o 
   6   7   4     1139.17     1213.84     99.17 o 
   7   7   4      174.81      171.41     13.05 o 
   8   7   4      765.99      778.29     21.31 o 
   9   7   4      311.28      299.95     17.64 o 
  10   7   4      217.10      224.65     20.80 o 
  11   7   4     1228.64     1301.24     44.64 o 
  12   7   4      210.46      232.19     25.83 o 
  13   7   4        0.94       -3.91     28.52 o 
 -14   8   4      102.70      108.05     47.50 o 
 -13   8   4       92.84      121.99     29.73 o 
 -12   8   4       24.21       39.68     57.26 o 
 -11   8   4        6.12      -12.06     31.00 o 
 -10   8   4      122.83      158.85     24.53 o 
  -9   8   4       22.49       -3.42     15.28 o 
  -8   8   4      148.47      181.95     17.82 o 
  -7   8   4      270.95      288.03     32.28 o 
  -6   8   4      314.77      342.27     16.83 o 
  -5   8   4      178.63      151.35     12.07 o 
  -4   8   4      182.59      195.80     12.89 o 
  -3   8   4        0.77       -8.66     18.79 o 
  -2   8   4      500.45      517.97     14.62 o 
  -1   8   4      149.59      148.39     10.91 o 
   0   8   4       39.76       36.61     28.77 o 
   1   8   4      146.20      147.93     11.34 o 
   2   8   4       23.41       21.89      8.87 o 
   3   8   4       59.42       56.03      9.06 o 
   4   8   4      241.47      248.59     11.61 o 
   5   8   4      301.52      322.82     21.66 o 
   6   8   4       15.50       28.60     15.60 o 
   7   8   4       95.16       95.65     19.17 o 
   8   8   4       95.65      129.88     31.96 o 
   9   8   4      248.23      247.32     28.10 o 
  10   8   4      166.93      192.59     24.40 o 
  11   8   4      309.65      250.17     24.33 o 
  12   8   4       13.46      -17.80     31.77 o 
 -13   9   4       57.64       66.93     28.97 o 
 -12   9   4        7.87        4.12     25.99 o 
 -11   9   4       11.70        0.78     20.42 o 
 -10   9   4       68.12       66.43     24.69 o 
  -9   9   4      198.87      200.82     20.18 o 
  -8   9   4     1038.84     1112.08     34.48 o 
  -7   9   4      224.85      213.38     14.88 o 
  -6   9   4       17.20       28.95     17.64 o 
  -5   9   4       24.70       27.62     16.60 o 
  -4   9   4       96.25      107.17     14.51 o 
  -3   9   4      564.17      559.56     20.69 o 
  -2   9   4     1373.08     1408.77     34.87 o 
  -1   9   4      892.44      949.76     43.80 o 
   0   9   4      514.01      526.98     17.80 o 
   1   9   4        2.67        8.85     12.77 o 
   2   9   4      119.28      105.72     11.00 o 
   3   9   4      563.40      611.49     19.44 o 
   4   9   4      622.44      671.89     24.18 o 
   5   9   4      858.52      884.78     25.99 o 
   6   9   4      123.36      205.00     41.24 o 
   7   9   4       40.97       50.93     18.41 o 
   8   9   4        2.69       35.96     20.26 o 
   9   9   4      134.82       99.47     29.46 o 
  10   9   4      387.84      311.23     78.66 o 
 -11  10   4      717.61      527.14     61.50 o 
 -10  10   4      236.36      218.53     35.88 o 
  -9  10   4      470.04      431.14     35.15 o 
  -8  10   4       48.25       63.66     21.05 o 
  -7  10   4      213.87      176.33     22.50 o 
  -6  10   4     1821.78     1854.80     53.78 o 
  -5  10   4     2070.17     2049.47     59.64 o 
  -4  10   4      201.55      238.81     18.76 o 
  -3  10   4      147.68      164.39     20.04 o 
  -2  10   4       24.34       29.55     14.49 o 
  -1  10   4       36.90       60.34     52.95 o 
   0  10   4     2134.01     2234.82     52.69 o 
   1  10   4      497.81      541.44     20.66 o 
   2  10   4      183.07      217.65     18.39 o 
   3  10   4      509.69      573.11     29.76 o 
   4  10   4        6.32       30.39     21.61 o 
   5  10   4      937.86      974.86     63.86 o 
   6  10   4      344.69      371.66     25.63 o 
   7  10   4       83.06       94.11     22.89 o 
   8  10   4      592.10      464.47     40.26 o 
  -8  11   4      356.20      294.10     44.21 o 
  -7  11   4       78.36       90.61     25.57 o 
  -6  11   4       25.91       -4.63     60.83 o 
  -5  11   4       39.63       39.87     25.19 o 
  -4  11   4        1.72       20.23     18.20 o 
  -3  11   4       93.33       91.76     18.46 o 
  -2  11   4       95.99       60.19     28.07 o 
  -1  11   4      133.90      149.21     25.45 o 
   0  11   4       63.71       47.61     36.59 o 
   1  11   4      165.32      150.63     23.41 o 
   2  11   4      162.90      188.72     22.27 o 
   3  11   4      149.12      175.82     24.70 o 
   4  11   4       17.97        5.06     25.23 o 
   5  11   4        2.87      -16.76     16.76 o 
   6  11   4      300.21      229.23     50.27 o 
  -4  12   4      168.55      124.66     37.19 o 
  -3  12   4       55.82       59.33     46.70 o 
  -2  12   4        1.84        9.51     48.87 o 
  -1  12   4       29.57       -6.07     40.13 o 
   0  12   4       53.16        2.55     49.57 o 
   1  12   4      379.36      352.15     51.16 o 
 -19   1   5       34.69       38.60     38.15 o 
 -18   1   5      469.33      484.28     30.24 o 
 -17   1   5     1000.48     1019.92     29.58 o 
 -16   1   5     1888.25     2032.83     41.88 o 
 -15   1   5      778.94      912.36     25.82 o 
 -14   1   5     2206.80     2144.77     39.69 o 
 -13   1   5     1002.87     1085.44     32.50 o 
 -12   1   5      273.04      275.95     10.46 o 
 -11   1   5      203.69      192.20      8.86 o 
 -10   1   5     2071.31     2049.86     25.02 o 
  -9   1   5     2641.40     2595.35     28.16 o 
  -8   1   5     3586.91     3409.91     47.21 o 
  -7   1   5     5347.05     5167.35     61.75 o 
  -6   1   5        6.98       12.72      3.83 o 
  -5   1   5     3930.44     4055.37     93.36 o 
  -4   1   5       18.91       31.00      2.14 o 
  -3   1   5      371.13      331.92      4.21 o 
  -2   1   5    11506.85    10733.94    146.44 o 
  -1   1   5     4949.98     4586.02     58.12 o 
   0   1   5       49.45       85.49      1.91 o 
   1   1   5     1233.70     1261.14     11.41 o 
   2   1   5     1195.71     1249.03     11.92 o 
   3   1   5     2426.14     2274.51     19.54 o 
   4   1   5     2701.01     2640.63     22.01 o 
   5   1   5     1878.38     1777.81     17.28 o 
   6   1   5     5113.58     4955.84     46.46 o 
   7   1   5      693.58      696.27     12.49 o 
   8   1   5      214.38      201.88      8.08 o 
   9   1   5     1480.20     1449.02     25.11 o 
  10   1   5      698.08      768.91     38.50 o 
  11   1   5      512.01      523.92     32.85 o 
  12   1   5     1949.39     2013.45     42.45 o 
  13   1   5     1520.49     1583.39     43.19 o 
  14   1   5      269.89      282.78     23.62 o 
  15   1   5      341.11      365.14     28.58 o 
 -19   2   5      355.81      277.47     40.61 o 
 -18   2   5     1048.81     1098.13     35.22 o 
 -17   2   5       79.51      102.26     23.67 o 
 -16   2   5      471.41      497.96     32.22 o 
 -15   2   5     1285.31     1335.78     30.02 o 
 -14   2   5      864.19      873.84     48.58 o 
 -13   2   5     4745.78     4728.18     60.14 o 
 -12   2   5      471.64      515.47     13.21 o 
 -11   2   5     1785.01     1672.27     26.86 o 
 -10   2   5     6506.57     6474.82     73.27 o 
  -9   2   5      241.02      288.12      8.58 o 
  -8   2   5     1856.62     1853.57     23.79 o 
  -7   2   5     1853.29     1825.05     22.65 o 
  -6   2   5     3370.88     3472.37     31.58 o 
  -5   2   5     9419.78     9024.67    206.22 o 
  -4   2   5    11264.54    11447.10    324.05 o 
  -3   2   5      578.94      553.65     16.59 o 
  -2   2   5     1635.68     1708.74     15.45 o 
  -1   2   5     3420.40     3794.66     54.51 o 
   0   2   5     7086.84     6773.29     99.74 o 
   1   2   5    14230.36    13646.10    102.08 o 
   2   2   5     1496.50     1349.92     12.42 o 
   3   2   5      908.32      857.10      8.84 o 
   4   2   5     2554.45     2420.88     38.60 o 
   5   2   5        5.95       19.95      5.14 o 
   6   2   5     6798.71     6776.09     91.55 o 
   7   2   5     2665.22     2614.97     30.09 o 
   8   2   5      587.10      554.75     12.19 o 
   9   2   5     2911.23     2863.19     36.31 o 
  10   2   5      238.42      252.95     12.14 o 
  11   2   5     1116.40     1122.72     29.31 o 
  12   2   5      453.63      483.22     26.63 o 
  13   2   5       35.33       57.37     18.60 o 
  14   2   5     1975.36     2348.10     53.66 o 
  15   2   5      529.41      565.33     27.00 o 
 -19   3   5      102.10       42.81     37.70 o 
 -18   3   5      120.65      118.90     16.35 o 
 -17   3   5      118.17      137.47     18.31 o 
 -16   3   5      360.74      342.15     19.27 o 
 -15   3   5        4.52       19.03     14.13 o 
 -14   3   5        4.65       28.13     11.30 o 
 -13   3   5        7.66       24.17     17.86 o 
 -12   3   5      323.98      299.34     10.68 o 
 -11   3   5      321.72      283.12     11.90 o 
 -10   3   5        1.47       -5.39      5.39 o 
  -9   3   5      468.34      475.45      8.46 o 
  -8   3   5       89.42       80.17      4.29 o 
  -7   3   5      686.27      689.38     15.31 o 
  -6   3   5       78.75       73.62      4.47 o 
  -5   3   5      363.72      376.13      6.35 o 
  -4   3   5      283.06      276.62      4.64 o 
  -3   3   5      672.17      667.23     11.10 o 
  -2   3   5       37.21       56.53      2.54 o 
  -1   3   5      472.07      493.48      6.19 o 
   0   3   5      618.45      697.63      8.34 o 
   1   3   5      784.19      842.40      9.15 o 
   2   3   5      650.27      688.21      8.56 o 
   3   3   5       53.48       30.62      3.24 o 
   4   3   5     1192.75     1230.72     13.62 o 
   5   3   5      774.62      764.35     21.66 o 
   6   3   5        1.24       -4.67      5.67 o 
   7   3   5       54.44       54.46      8.20 o 
   8   3   5       86.34       80.79      7.42 o 
   9   3   5      233.87      213.24     16.01 o 
  10   3   5       40.38       35.12     10.09 o 
  11   3   5       97.77      109.36     11.76 o 
  12   3   5      299.77      281.52     15.76 o 
  13   3   5        9.53        1.75     42.42 o 
  14   3   5       42.28       34.27     18.64 o 
  15   3   5       49.84       26.55     48.55 o 
 -18   4   5      240.87      221.98     68.52 o 
 -17   4   5      603.38      562.88     24.39 o 
 -16   4   5        5.11       41.10     14.88 o 
 -15   4   5      470.53      422.48     21.20 o 
 -14   4   5      194.61      187.05     13.19 o 
 -13   4   5     1306.20     1256.75     34.86 o 
 -12   4   5       60.99       65.45      9.98 o 
 -11   4   5      431.14      412.07     12.66 o 
 -10   4   5     1007.44     1010.30     32.70 o 
  -9   4   5       65.43       63.56      7.40 o 
  -8   4   5      719.83      673.72     12.09 o 
  -7   4   5      110.67      121.81      7.66 o 
  -6   4   5     3019.05     3036.58     31.93 o 
  -5   4   5     5270.99     5334.90    159.62 o 
  -4   4   5      459.73      429.47     15.31 o 
  -3   4   5     1164.69     1221.50     17.36 o 
  -2   4   5      128.90      134.40      5.01 o 
  -1   4   5       70.48      103.46      3.81 o 
   0   4   5     2302.09     2291.77     38.66 o 
   1   4   5     4739.81     4692.87     90.21 o 
   2   4   5      972.48      943.54     31.20 o 
   3   4   5       73.38       81.61      6.32 o 
   4   4   5     1312.49     1381.40     17.09 o 
   5   4   5      269.92      244.87     19.52 o 
   6   4   5     1012.97      992.76     15.15 o 
   7   4   5     1542.42     1521.87     30.53 o 
   8   4   5      172.21      163.39      9.31 o 
   9   4   5      480.36      505.01     35.60 o 
  10   4   5       91.40      103.38     10.68 o 
  11   4   5      132.92      147.76     15.11 o 
  12   4   5       10.92       26.96     14.93 o 
  13   4   5      329.99      356.93     45.14 o 
  14   4   5      655.53      674.85     27.37 o 
  15   4   5      380.64      310.77     43.01 o 
 -17   5   5      392.48      331.13     32.15 o 
 -16   5   5     1202.20     1169.21     90.72 o 
 -15   5   5     1552.39     1497.86     38.03 o 
 -14   5   5     1074.95     1126.95     64.24 o 
 -13   5   5      922.45      869.75     23.66 o 
 -12   5   5       77.38       65.77     13.16 o 
 -11   5   5      180.10      204.00     39.87 o 
 -10   5   5      571.99      578.87     15.96 o 
  -9   5   5      872.84      886.37     15.48 o 
  -8   5   5     7542.53     7836.96    120.48 o 
  -7   5   5     8930.35     9247.06    188.87 o 
  -6   5   5        7.89        7.80      3.56 o 
  -5   5   5       48.06       54.69      5.62 o 
  -4   5   5      230.37      278.38     10.56 o 
  -3   5   5     1309.65     1266.88     16.38 o 
  -2   5   5     8075.28     7904.75     81.98 o 
  -1   5   5     3667.52     3668.48     41.14 o 
   0   5   5       32.93       40.98      6.03 o 
   1   5   5      161.01      166.92      5.10 o 
   2   5   5      590.41      607.72     18.09 o 
   3   5   5     9946.01    10186.90    165.90 o 
   4   5   5     8510.31     8773.77     90.02 o 
   5   5   5     1741.61     1710.36     29.28 o 
   6   5   5      850.89      838.51     12.96 o 
   7   5   5      772.36      816.53     16.98 o 
   8   5   5        5.96       15.81      9.79 o 
   9   5   5     1168.80     1146.91     38.69 o 
  10   5   5      616.48      625.31     17.91 o 
  11   5   5      566.08      640.51     23.45 o 
  12   5   5      812.73      884.25     27.56 o 
  13   5   5      297.62      299.35     20.99 o 
  14   5   5      463.57      377.21     48.52 o 
 -16   6   5        2.64       15.02     29.97 o 
 -15   6   5      340.76      296.33     44.24 o 
 -14   6   5       49.85       66.41     18.98 o 
 -13   6   5      140.87       99.65     16.13 o 
 -12   6   5       17.08       -3.71     14.29 o 
 -11   6   5      477.05      434.84     15.93 o 
 -10   6   5       84.78       99.19     13.56 o 
  -9   6   5       89.23       85.62     22.97 o 
  -8   6   5     1022.57     1026.99     21.55 o 
  -7   6   5       64.72       67.57      6.27 o 
  -6   6   5       22.80       36.20     21.12 o 
  -5   6   5     1551.92     1598.90     23.27 o 
  -4   6   5     2056.22     2142.78     26.28 o 
  -3   6   5      283.34      302.47     14.35 o 
  -2   6   5       12.60       11.25      8.58 o 
  -1   6   5      249.74      246.83      7.46 o 
   0   6   5      305.56      288.00      8.52 o 
   1   6   5     2065.03     2090.62     39.17 o 
   2   6   5      352.31      398.32      8.46 o 
   3   6   5       31.19       34.14      5.53 o 
   4   6   5     1072.46     1060.21     16.15 o 
   5   6   5       33.74       49.02      8.61 o 
   6   6   5      142.01      134.81     14.13 o 
   7   6   5      289.02      291.61     12.11 o 
   8   6   5       26.22       23.33     10.74 o 
   9   6   5      115.50       91.82     11.32 o 
  10   6   5       50.27       49.94     17.32 o 
  11   6   5      102.81      102.76     30.30 o 
  12   6   5      261.97      244.42     22.01 o 
  13   6   5        3.15       -7.74     26.73 o 
  14   6   5      159.47      173.84     50.59 o 
 -15   7   5       89.18       41.83     27.21 o 
 -14   7   5      481.87      489.66     38.40 o 
 -13   7   5        3.61       -5.69     17.56 o 
 -12   7   5       99.99      112.65     16.26 o 
 -11   7   5       37.18       21.01     12.09 o 
 -10   7   5       28.52       13.35     13.52 o 
  -9   7   5      253.13      275.46     49.86 o 
  -8   7   5      322.95      286.71     16.62 o 
  -7   7   5      547.49      518.38     18.65 o 
  -6   7   5      239.33      292.78     14.70 o 
  -5   7   5      363.62      382.21     15.69 o 
  -4   7   5       40.09       43.14      9.60 o 
  -3   7   5      193.77      195.64      8.44 o 
  -2   7   5      939.91      959.72     18.88 o 
  -1   7   5      365.93      359.84     26.79 o 
   0   7   5     1294.28     1335.70     44.53 o 
   1   7   5        5.24        5.65      7.37 o 
   2   7   5       67.53       62.38      8.68 o 
   3   7   5      444.96      469.65     12.60 o 
   4   7   5       96.85      100.36     27.50 o 
   5   7   5      613.06      614.05     17.10 o 
   6   7   5       40.11       48.28     14.35 o 
   7   7   5       51.50       50.98     12.32 o 
   8   7   5       19.04       20.86     14.02 o 
   9   7   5        4.68       24.72     17.55 o 
  10   7   5      296.77      285.01     28.45 o 
  11   7   5       38.81       24.93     28.36 o 
  12   7   5      253.91      260.86     26.81 o 
  13   7   5      113.48      113.05     49.44 o 
 -14   8   5      241.44      157.65     25.85 o 
 -13   8   5      662.04      590.91     48.36 o 
 -12   8   5      548.13      586.20     40.35 o 
 -11   8   5     1088.81     1210.85     40.38 o 
 -10   8   5     1147.60     1140.24     41.79 o 
  -9   8   5        2.71       12.33     17.84 o 
  -8   8   5      529.27      535.93     22.63 o 
  -7   8   5      927.55      920.46     26.52 o 
  -6   8   5      305.18      321.72     32.22 o 
  -5   8   5     3592.47     3781.95     64.15 o 
  -4   8   5     2688.20     2725.47     54.19 o 
  -3   8   5       43.79       43.03      8.32 o 
  -2   8   5        2.35        2.44      7.32 o 
  -1   8   5       18.97       21.67     12.09 o 
   0   8   5     3265.35     3412.01     75.34 o 
   1   8   5     1925.77     2010.69     72.34 o 
   2   8   5      489.87      552.33     15.38 o 
   3   8   5      164.38      159.05     22.11 o 
   4   8   5     1051.72     1062.98     36.33 o 
   5   8   5        4.29       12.06     16.00 o 
   6   8   5     1309.89     1406.34     59.74 o 
   7   8   5      892.04      944.50     32.05 o 
   8   8   5      479.68      489.28     22.08 o 
   9   8   5      573.83      579.97     26.82 o 
  10   8   5       88.05       77.72     41.12 o 
  11   8   5      277.99      222.13     30.53 o 
 -13   9   5      368.86      375.31     59.71 o 
 -12   9   5      155.79      144.39     38.12 o 
 -11   9   5      153.89      167.15     19.95 o 
 -10   9   5      308.83      287.58     26.83 o 
  -9   9   5       34.15        4.87     19.05 o 
  -8   9   5      838.17      908.54     33.98 o 
  -7   9   5      818.27      866.98     55.57 o 
  -6   9   5      155.12      152.55     17.51 o 
  -5   9   5       23.12       28.08     18.88 o 
  -4   9   5        6.61        7.56     21.91 o 
  -3   9   5      152.45      189.06     17.98 o 
  -2   9   5     1349.94     1379.39     40.26 o 
  -1   9   5        9.02        5.21     13.11 o 
   0   9   5        8.73       13.76     13.08 o 
   1   9   5        0.17       27.96     12.38 o 
   2   9   5       36.02       38.56     12.20 o 
   3   9   5      726.68      756.16     23.33 o 
   4   9   5     1453.18     1598.99     39.20 o 
   5   9   5       52.97       41.73     15.38 o 
   6   9   5       20.48        0.76     20.64 o 
   7   9   5      765.69      788.88     91.90 o 
   8   9   5       67.90       71.31     20.13 o 
   9   9   5      267.62      198.91     36.65 o 
  10   9   5       15.51      -32.60     40.06 o 
 -10  10   5      111.14       95.21     28.39 o 
  -9  10   5        8.28       12.37     19.39 o 
  -8  10   5        0.70       -3.50     32.85 o 
  -7  10   5      121.18      114.50     24.69 o 
  -6  10   5      221.23      221.80     26.40 o 
  -5  10   5       27.50       12.70     21.06 o 
  -4  10   5        2.12       19.78     25.45 o 
  -3  10   5      363.21      406.71     30.40 o 
  -2  10   5       17.06       27.11     12.85 o 
  -1  10   5       90.49       88.84     17.94 o 
   0  10   5       42.22       62.42     16.29 o 
   1  10   5       23.43       40.93     13.29 o 
   2  10   5       11.20        2.42     35.12 o 
   3  10   5      273.70      262.25     24.59 o 
   4  10   5       15.63       23.48     20.12 o 
   5  10   5        1.12       13.49     21.44 o 
   6  10   5        3.79       11.04     19.01 o 
   7  10   5       16.83       40.66     17.60 o 
   8  10   5      284.20      143.92     34.51 o 
  -8  11   5      584.41      446.35     46.73 o 
  -7  11   5      139.76      156.06     30.30 o 
  -6  11   5        8.89      -15.77     17.19 o 
  -5  11   5       37.70       40.87     29.60 o 
  -4  11   5      104.74       88.56     24.43 o 
  -3  11   5      451.74      395.03     57.16 o 
  -2  11   5      199.13      217.30     37.45 o 
  -1  11   5      511.05      486.57     48.36 o 
   0  11   5      131.24      116.96     25.39 o 
   1  11   5        3.89       13.28     24.20 o 
   2  11   5        7.91       34.79     29.15 o 
   3  11   5      349.64      301.12     26.97 o 
   4  11   5      190.88      236.44     31.32 o 
   5  11   5      258.55      136.99     59.78 o 
 -19   0   6       51.59       59.33     51.74 o 
 -18   0   6     2160.11     2188.13     94.55 o 
 -17   0   6      301.01      309.92     22.20 o 
 -16   0   6       27.47       24.24     17.16 o 
 -15   0   6      740.49      695.31     26.67 o 
 -14   0   6      132.34      141.50     16.20 o 
 -13   0   6     3439.99     3505.12     65.77 o 
 -12   0   6     4527.91     4814.02     73.62 o 
 -11   0   6     1116.46     1126.76     23.73 o 
 -10   0   6     1777.82     1686.69     29.03 o 
  -9   0   6     2001.15     2007.71     31.71 o 
  -8   0   6     2869.96     2886.18     38.02 o 
  -7   0   6     7593.06     7357.42     82.30 o 
  -6   0   6     2922.38     2954.44     35.73 o 
  -5   0   6     3925.77     3711.44     43.06 o 
  -4   0   6    21515.01    21431.25    214.48 o 
  -3   0   6      112.79       66.99      3.32 o 
  -2   0   6      756.51      963.57     12.57 o 
  -1   0   6      164.74      165.29      3.89 o 
   0   0   6     4463.09     4585.50     51.29 o 
   1   0   6    23785.99    24152.64    219.84 o 
   2   0   6    11191.58    11013.68    100.73 o 
   3   0   6      519.00      527.14      9.25 o 
   4   0   6      108.85      109.86      5.81 o 
   5   0   6     1388.93     1384.17     22.58 o 
   6   0   6      988.01      969.88     18.88 o 
   7   0   6     7000.87     6813.25     95.88 o 
   8   0   6      781.20      739.97     20.61 o 
   9   0   6      905.80      791.70     31.26 o 
  10   0   6      840.73      868.83     34.26 o 
  11   0   6        0.98      -13.97     18.50 o 
  12   0   6     1889.97     2162.22     68.13 o 
  13   0   6      383.74      347.43     25.45 o 
  14   0   6      831.07     1001.59     49.57 o 
  15   0   6      254.15      146.99     40.45 o 
 -19   1   6      140.24      113.57     30.72 o 
 -18   1   6      156.13      162.62     18.63 o 
 -17   1   6        5.57       44.48     29.76 o 
 -16   1   6      760.95      752.39     24.86 o 
 -15   1   6     1230.50     1252.88     28.33 o 
 -14   1   6      756.00      749.85     19.92 o 
 -13   1   6       92.68      112.76     24.37 o 
 -12   1   6      170.93      194.00     15.95 o 
 -11   1   6        8.27        9.99      5.36 o 
 -10   1   6     1145.42     1119.84     13.70 o 
  -9   1   6     1559.07     1515.91     16.69 o 
  -8   1   6     1258.95     1197.36     13.60 o 
  -7   1   6      809.20      772.66      9.40 o 
  -6   1   6     2217.91     2079.99     18.66 o 
  -5   1   6     1141.65     1154.13     19.78 o 
  -4   1   6     1180.45     1211.92     26.41 o 
  -3   1   6     1434.62     1495.52     19.52 o 
  -2   1   6     2077.56     1883.21     48.23 o 
  -1   1   6     1307.41     1133.60     15.31 o 
   0   1   6       71.12       44.17      1.85 o 
   1   1   6      171.15      213.50      4.08 o 
   2   1   6      303.07      339.97      5.28 o 
   3   1   6      405.12      387.09      5.24 o 
   4   1   6     3999.84     3895.28     44.15 o 
   5   1   6      848.48      818.94     11.25 o 
   6   1   6       11.83       12.18      5.56 o 
   7   1   6      164.91      162.40      7.28 o 
   8   1   6      392.77      338.59     10.51 o 
   9   1   6     1488.78     1406.81     27.24 o 
  10   1   6      533.50      551.92     20.16 o 
  11   1   6      109.36      114.87     14.25 o 
  12   1   6      128.48      149.88     25.26 o 
  13   1   6      527.56      619.13     27.10 o 
  14   1   6      115.66      107.31     17.66 o 
  15   1   6      144.03      128.68     31.13 o 
 -19   2   6      311.77      263.86     31.13 o 
 -18   2   6       10.38      -32.63     32.63 o 
 -17   2   6      225.38      219.77     53.46 o 
 -16   2   6       22.10        5.40     17.89 o 
 -15   2   6       78.53       80.79     14.12 o 
 -14   2   6       14.50       30.65     11.65 o 
 -13   2   6      517.52      492.23     13.05 o 
 -12   2   6      224.05      251.44     11.03 o 
 -11   2   6       37.94       48.96      6.86 o 
 -10   2   6       24.43       35.76      9.00 o 
  -9   2   6      476.21      442.68      9.00 o 
  -8   2   6      194.18      192.88      6.57 o 
  -7   2   6      234.94      223.65      8.29 o 
  -6   2   6     1631.17     1627.02     57.96 o 
  -5   2   6     2227.92     2262.48     62.49 o 
  -4   2   6     1555.39     1525.43     15.16 o 
  -3   2   6     1931.90     1910.58     37.51 o 
  -2   2   6      595.72      601.51     15.47 o 
  -1   2   6      106.79      144.56      3.65 o 
   0   2   6      180.92      217.90      5.58 o 
   1   2   6     3032.94     3016.62     34.67 o 
   2   2   6     1595.01     1597.45     14.07 o 
   3   2   6      117.98      140.12      3.74 o 
   4   2   6       28.33       27.64      4.15 o 
   5   2   6      295.51      317.71     13.94 o 
   6   2   6      243.44      228.10     16.81 o 
   7   2   6       11.59       21.47      6.50 o 
   8   2   6      541.50      475.77     14.86 o 
   9   2   6      122.60      125.02     17.10 o 
  10   2   6        4.25        9.22     10.86 o 
  11   2   6        0.13       12.32     13.51 o 
  12   2   6       16.99       13.68     28.04 o 
  13   2   6       23.46       11.28     17.12 o 
  14   2   6       15.28       10.08     24.88 o 
  15   2   6      165.80       89.43     44.59 o 
 -19   3   6       12.39       21.44     25.26 o 
 -18   3   6      113.96       94.09     29.98 o 
 -17   3   6      106.32       87.71     36.36 o 
 -16   3   6      910.51      902.22     43.06 o 
 -15   3   6     2896.54     2918.94    113.24 o 
 -14   3   6     2212.02     2115.71     36.02 o 
 -13   3   6      921.32      842.85     21.11 o 
 -12   3   6      904.85      858.22     20.70 o 
 -11   3   6        3.73        4.66      6.07 o 
 -10   3   6     3060.86     2995.78     35.19 o 
  -9   3   6      523.36      520.58     13.24 o 
  -8   3   6     2390.44     2413.63     58.15 o 
  -7   3   6     9936.19     9738.64    171.67 o 
  -6   3   6     1089.66     1024.56     12.81 o 
  -5   3   6        8.10       14.56      3.63 o 
  -4   3   6     4639.80     4807.54     41.88 o 
  -3   3   6     1221.46     1217.03     15.82 o 
  -2   3   6      806.96      694.33     13.30 o 
  -1   3   6    12136.50    11999.70     93.92 o 
   0   3   6     2030.56     1766.44     16.53 o 
   1   3   6      189.82      215.36      4.25 o 
   2   3   6       11.43       17.96      7.69 o 
   3   3   6     1669.28     1620.54     55.06 o 
   4   3   6     7728.23     7626.67    167.81 o 
   5   3   6     3964.53     3953.00     40.24 o 
   6   3   6     2066.44     1979.73     24.59 o 
   7   3   6      778.92      757.11     14.23 o 
   8   3   6      349.37      339.90     20.26 o 
   9   3   6      670.94      643.80     16.58 o 
  10   3   6     1863.62     1915.27     32.38 o 
  11   3   6      379.55      425.53     27.02 o 
  12   3   6      271.86      308.61     18.99 o 
  13   3   6     1645.59     1828.64     71.39 o 
  14   3   6        2.35       10.32     22.68 o 
  15   3   6      683.85      472.92     64.82 o 
 -18   4   6      729.38      537.32     40.96 o 
 -17   4   6      822.99      742.85     31.32 o 
 -16   4   6       31.22       20.74     26.48 o 
 -15   4   6      114.39      114.12     15.18 o 
 -14   4   6      305.16      264.49     21.12 o 
 -13   4   6     1318.59     1291.60     70.02 o 
 -12   4   6     2441.65     2522.38     45.40 o 
 -11   4   6      381.92      395.05     25.14 o 
 -10   4   6     1593.57     1560.18     22.45 o 
  -9   4   6      843.16      823.64     12.85 o 
  -8   4   6     1241.40     1206.99     16.45 o 
  -7   4   6     3779.90     3758.60     57.22 o 
  -6   4   6      369.69      383.68      7.66 o 
  -5   4   6     1709.52     1615.47     18.00 o 
  -4   4   6     4793.17     4830.66     66.89 o 
  -3   4   6     1381.04     1259.27     17.07 o 
  -2   4   6       25.46       36.10      4.53 o 
  -1   4   6      508.63      523.68     13.33 o 
   0   4   6      126.16      135.78     10.59 o 
   1   4   6     3987.64     3970.78     95.63 o 
   2   4   6     2058.66     1964.01     26.92 o 
   3   4   6       28.04       39.81      4.44 o 
   4   4   6      150.68      137.87      6.51 o 
   5   4   6      802.64      758.80     11.69 o 
   6   4   6      248.89      240.10     24.94 o 
   7   4   6     2890.77     2894.10     38.51 o 
   8   4   6      920.26      898.52     19.26 o 
   9   4   6      186.33      193.10     14.45 o 
  10   4   6      229.13      217.59     18.31 o 
  11   4   6       45.38       63.62     16.77 o 
  12   4   6     1272.45     1434.78     34.47 o 
  13   4   6       78.35       60.39     15.85 o 
  14   4   6      223.69      198.54     26.86 o 
 -17   5   6        4.70       -1.68     30.08 o 
 -16   5   6       35.40       46.79     35.92 o 
 -15   5   6        1.93       18.10     51.93 o 
 -14   5   6       77.11       84.76     20.26 o 
 -13   5   6      210.94      184.19     13.93 o 
 -12   5   6        2.67       -6.91     10.46 o 
 -11   5   6      114.97      104.49     11.02 o 
 -10   5   6       18.79        9.00     19.74 o 
  -9   5   6      105.78      110.04      7.72 o 
  -8   5   6       60.80       51.94      5.57 o 
  -7   5   6      209.60      218.10      9.92 o 
  -6   5   6       11.71       14.80      7.94 o 
  -5   5   6       98.60       92.05      5.20 o 
  -4   5   6        2.51        1.20      9.19 o 
  -3   5   6        2.16        0.24      4.53 o 
  -2   5   6      210.22      221.37      6.51 o 
  -1   5   6      132.91      145.42      5.98 o 
   0   5   6     1151.33     1194.89     14.16 o 
   1   5   6       11.31        9.19      4.06 o 
   2   5   6      404.91      410.51     10.27 o 
   3   5   6        1.79        7.05      7.37 o 
   4   5   6      259.17      240.38      7.14 o 
   5   5   6      592.95      583.71     11.12 o 
   6   5   6       56.73       48.28     20.77 o 
   7   5   6      301.30      285.99     11.66 o 
   8   5   6        3.97        2.45     13.37 o 
   9   5   6        1.83       -2.60     10.92 o 
  10   5   6       17.90       -5.65     14.52 o 
  11   5   6        1.12        4.69     15.57 o 
  12   5   6      149.34      158.91     20.55 o 
  13   5   6        3.26      -18.99     18.99 o 
  14   5   6       31.08       -7.08     32.47 o 
 -16   6   6        9.22        3.49     27.26 o 
 -15   6   6      312.11      342.85     26.12 o 
 -14   6   6        5.14       47.10     23.59 o 
 -13   6   6     1134.38     1071.93     40.22 o 
 -12   6   6     1091.57     1114.97     31.51 o 
 -11   6   6     1234.91     1289.78     36.43 o 
 -10   6   6      558.16      544.75     17.43 o 
  -9   6   6      716.97      751.15     19.93 o 
  -8   6   6      852.32      880.21     21.66 o 
  -7   6   6     3577.17     3719.84    157.80 o 
  -6   6   6      751.53      769.69     20.26 o 
  -5   6   6     1357.77     1410.28     21.87 o 
  -4   6   6     5457.26     5596.05     60.76 o 
  -3   6   6      860.79      873.23     20.92 o 
  -2   6   6       62.84       77.23      5.87 o 
  -1   6   6       30.36       36.25      5.74 o 
   0   6   6     1226.37     1248.86     17.53 o 
   1   6   6     1468.10     1469.17     46.51 o 
   2   6   6     2168.55     2256.26     57.54 o 
   3   6   6      179.36      159.69      7.52 o 
   4   6   6       27.68       33.30      7.00 o 
   5   6   6      490.28      464.41     13.02 o 
   6   6   6      134.62      149.70      9.85 o 
   7   6   6     2168.22     2217.60     37.40 o 
   8   6   6     1158.27     1234.71     28.51 o 
   9   6   6      412.31      419.67     21.91 o 
  10   6   6      477.11      511.05     21.39 o 
  11   6   6      214.79      213.10     24.08 o 
  12   6   6       32.28       21.82     17.48 o 
  13   6   6      167.63      133.20     32.45 o 
 -15   7   6      881.02      786.01     36.52 o 
 -14   7   6      378.09      304.98     24.74 o 
 -13   7   6      726.02      760.79     60.96 o 
 -12   7   6      203.65      227.59     21.81 o 
 -11   7   6       23.06       43.97     18.64 o 
 -10   7   6      384.19      436.56     58.18 o 
  -9   7   6      373.29      379.97     37.61 o 
  -8   7   6      182.24      201.03     15.28 o 
  -7   7   6     3208.30     3344.83     70.21 o 
  -6   7   6     1494.45     1480.99     33.66 o 
  -5   7   6       31.49       43.65     10.51 o 
  -4   7   6     2339.09     2422.83     57.03 o 
  -3   7   6       48.94       67.62      9.27 o 
  -2   7   6     1470.31     1492.75     24.73 o 
  -1   7   6     3998.85     4233.22     57.54 o 
   0   7   6      244.80      264.24     10.73 o 
   1   7   6       79.76       76.00      9.67 o 
   2   7   6        2.28        8.50      8.87 o 
   3   7   6      662.67      648.88     26.95 o 
   4   7   6     4070.02     4043.89     66.36 o 
   5   7   6     2577.85     2574.86     49.63 o 
   6   7   6      139.84      118.77     12.15 o 
   7   7   6      217.77      242.40     14.93 o 
   8   7   6      104.85      114.68     17.35 o 
   9   7   6      155.94      175.65     17.88 o 
  10   7   6      323.99      272.07     41.85 o 
  11   7   6      226.42      223.02     21.38 o 
  12   7   6      168.99      126.89     45.55 o 
 -14   8   6        2.84      -30.31     77.70 o 
 -13   8   6       49.08       58.46     34.13 o 
 -12   8   6       83.24       70.11     18.03 o 
 -11   8   6        9.09       56.62     69.31 o 
 -10   8   6       31.14       10.98     19.36 o 
  -9   8   6       33.32       33.33     29.98 o 
  -8   8   6      173.00      204.22     23.09 o 
  -7   8   6      432.31      437.52     55.85 o 
  -6   8   6       87.47       85.18     12.73 o 
  -5   8   6        0.89        4.24     11.33 o 
  -4   8   6      859.55      855.69     43.25 o 
  -3   8   6       17.13       15.49      9.56 o 
  -2   8   6      155.65      137.68      9.82 o 
  -1   8   6        2.54        0.63      9.15 o 
   0   8   6       57.64       49.83     10.84 o 
   1   8   6       24.03       25.23     14.67 o 
   2   8   6      114.24      112.88     23.13 o 
   3   8   6       55.54       62.44     11.19 o 
   4   8   6      663.70      693.85     22.06 o 
   5   8   6       16.26       15.80     13.72 o 
   6   8   6       33.65       19.87     29.95 o 
   7   8   6      103.99      119.94     17.77 o 
   8   8   6       77.37       67.64     22.18 o 
   9   8   6       48.54       54.47     21.92 o 
  10   8   6       24.31       -2.57     20.83 o 
  11   8   6        6.88       31.13     31.32 o 
 -12   9   6       29.87       78.55     27.59 o 
 -11   9   6      114.24      154.00     27.67 o 
 -10   9   6       74.54      113.02     25.63 o 
  -9   9   6      281.28      348.49     28.62 o 
  -8   9   6      889.88      890.25     28.49 o 
  -7   9   6      271.50      247.89     20.43 o 
  -6   9   6      491.58      517.87     33.49 o 
  -5   9   6       10.48       13.72     31.83 o 
  -4   9   6      326.09      310.98     47.40 o 
  -3   9   6      737.41      807.91     28.13 o 
  -2   9   6      223.10      235.85     13.76 o 
  -1   9   6      727.11      791.31     22.18 o 
   0   9   6      399.29      393.99     32.18 o 
   1   9   6       18.53       27.82     12.00 o 
   2   9   6       53.18       59.24     11.37 o 
   3   9   6     1008.51     1009.64     49.28 o 
   4   9   6      533.12      543.07     21.76 o 
   5   9   6      172.95      230.07     80.19 o 
   6   9   6       72.34      100.03     21.31 o 
   7   9   6       50.06       72.10     17.33 o 
   8   9   6       28.36      -24.93     34.99 o 
   9   9   6        2.20       -8.87     29.98 o 
 -10  10   6      463.73      363.68     35.73 o 
  -9  10   6      472.34      464.97     30.22 o 
  -8  10   6       10.23        5.46     40.22 o 
  -7  10   6      449.01      443.79     24.61 o 
  -6  10   6       79.31       76.73     23.38 o 
  -5  10   6      534.02      489.98     53.84 o 
  -4  10   6     1744.61     1806.73     56.55 o 
  -3  10   6      358.60      347.10     21.35 o 
  -2  10   6        1.39      -10.11     12.27 o 
  -1  10   6       37.43       40.68     17.89 o 
   0  10   6      223.03      191.28     16.10 o 
   1  10   6     1215.97     1244.59     31.62 o 
   2  10   6     1585.09     1690.97     60.64 o 
   3  10   6       72.32       52.02     20.13 o 
   4  10   6       24.30       25.41     15.88 o 
   5  10   6       86.87       85.83     20.41 o 
   6  10   6      178.30      134.63     30.65 o 
   7  10   6      569.09      445.19     37.24 o 
  -8  11   6        5.39      -27.56     27.56 o 
  -7  11   6       93.31       77.26     39.04 o 
  -6  11   6        0.55       17.66     19.30 o 
  -5  11   6       41.65       28.15     17.74 o 
  -4  11   6      161.24      102.35     25.93 o 
  -3  11   6       31.55       46.46     22.04 o 
  -2  11   6       36.24       47.29     27.18 o 
  -1  11   6       91.24      136.14     24.04 o 
   0  11   6       49.31       12.25     16.46 o 
   1  11   6      293.79      252.34     62.20 o 
   2  11   6      170.95      141.16     22.47 o 
   3  11   6        2.62        8.29     22.26 o 
   4  11   6      153.41       97.54     28.96 o 
   5  11   6       97.28       59.33     28.01 o 
 -19   1   7      120.95       80.08     36.83 o 
 -18   1   7        1.74       16.06     19.98 o 
 -17   1   7        4.96       45.55     23.67 o 
 -16   1   7      265.75      273.34     15.88 o 
 -15   1   7     1929.04     2036.53     42.17 o 
 -14   1   7     2374.26     2485.17     88.20 o 
 -13   1   7     1410.74     1392.66     21.31 o 
 -12   1   7      618.42      548.24     11.70 o 
 -11   1   7        1.06       14.83      5.41 o 
 -10   1   7     1740.41     1651.90     24.66 o 
  -9   1   7     1858.07     1776.01     19.58 o 
  -8   1   7     4376.90     4347.88     40.00 o 
  -7   1   7     1504.04     1411.41     15.40 o 
  -6   1   7      925.80      822.84      8.71 o 
  -5   1   7     1703.76     1630.11     14.44 o 
  -4   1   7     2726.52     2689.54     27.46 o 
  -3   1   7     6557.68     6673.37     57.73 o 
  -2   1   7       87.65       75.48      3.37 o 
  -1   1   7     4250.29     4184.26     45.74 o 
   0   1   7     4872.36     4369.97     31.82 o 
   1   1   7      522.27      629.03      7.17 o 
   2   1   7      190.85      206.60      4.62 o 
   3   1   7       66.78       57.09      3.84 o 
   4   1   7     2839.80     2688.86     25.94 o 
   5   1   7     5214.50     5164.01     87.14 o 
   6   1   7     1996.68     1898.46     25.65 o 
   7   1   7      249.63      260.82     10.94 o 
   8   1   7      412.05      364.68     32.09 o 
   9   1   7      128.39      123.51     12.01 o 
  10   1   7     1031.81      954.36     24.26 o 
  11   1   7     1298.03     1398.54     88.61 o 
  12   1   7       85.38       82.08     16.43 o 
  13   1   7      102.26      118.90     21.50 o 
  14   1   7      470.47      430.72     29.51 o 
 -19   2   7       70.95       -3.81     36.86 o 
 -18   2   7      547.45      456.33     25.58 o 
 -17   2   7     1852.71     1840.08     42.48 o 
 -16   2   7      279.11      321.35     20.27 o 
 -15   2   7      226.21      187.14     15.77 o 
 -14   2   7       72.87       66.43     13.14 o 
 -13   2   7       16.92       10.11      8.93 o 
 -12   2   7     4608.26     4729.62     92.03 o 
 -11   2   7     3167.84     3219.67     50.14 o 
 -10   2   7      977.60      967.59     14.93 o 
  -9   2   7       75.55       63.93      6.76 o 
  -8   2   7     3174.78     3245.59     38.85 o 
  -7   2   7     5659.91     5412.47     49.73 o 
  -6   2   7     2979.36     2947.85     61.72 o 
  -5   2   7     1167.99     1023.72     11.29 o 
  -4   2   7     9860.83     9925.00    153.24 o 
  -3   2   7     2783.10     2557.64     71.45 o 
  -2   2   7      104.09      124.27     10.81 o 
  -1   2   7      117.31      100.63      8.33 o 
   0   2   7      321.73      286.03     14.90 o 
   1   2   7     2685.64     2695.40     22.24 o 
   2   2   7     9476.60     9343.13     74.17 o 
   3   2   7     3989.95     3920.47     87.05 o 
   4   2   7      268.20      272.21     15.82 o 
   5   2   7       78.34       63.25      6.79 o 
   6   2   7      555.24      538.81     12.45 o 
   7   2   7     1341.83     1257.86     20.86 o 
   8   2   7     3142.94     3230.33     46.15 o 
   9   2   7      782.74      769.02     42.58 o 
  10   2   7        9.33      -10.87     11.87 o 
  11   2   7      403.85      459.40     21.56 o 
  12   2   7      496.81      571.39     25.42 o 
  13   2   7      734.79      687.33     49.44 o 
  14   2   7      638.31      568.94     40.27 o 
 -19   3   7       19.53       42.81     52.18 o 
 -18   3   7       10.85       13.40     17.33 o 
 -17   3   7        6.28       -3.49     14.72 o 
 -16   3   7       81.03       84.19     16.55 o 
 -15   3   7       61.77       86.49     14.13 o 
 -14   3   7      719.39      714.09     20.20 o 
 -13   3   7        1.45        9.28     13.00 o 
 -12   3   7      123.93      110.31      7.87 o 
 -11   3   7       60.49       60.89      6.70 o 
 -10   3   7       94.23       88.85      9.63 o 
  -9   3   7       45.43       62.08      7.05 o 
  -8   3   7      485.67      503.74      9.83 o 
  -7   3   7      380.60      375.39      9.31 o 
  -6   3   7     1537.33     1543.70     19.84 o 
  -5   3   7       23.71       28.63      4.75 o 
  -4   3   7       56.30       52.38      3.91 o 
  -3   3   7      188.55      194.22      7.72 o 
  -2   3   7      332.61      334.99      6.68 o 
  -1   3   7      608.96      627.72     15.76 o 
   0   3   7       68.22       53.89      2.84 o 
   1   3   7      250.98      234.72      7.37 o 
   2   3   7      183.57      159.17      8.04 o 
   3   3   7      238.67      242.94      5.85 o 
   4   3   7      350.84      315.71     12.12 o 
   5   3   7     1751.54     1687.94     21.88 o 
   6   3   7       82.75       76.36      7.47 o 
   7   3   7     1181.69     1110.26     24.37 o 
   8   3   7       47.09       25.39     10.16 o 
   9   3   7        1.90       15.15     10.71 o 
  10   3   7       60.22       55.09     12.97 o 
  11   3   7      142.87      177.18     19.17 o 
  12   3   7       15.47        0.27     14.94 o 
  13   3   7        3.37       -6.10     15.46 o 
  14   3   7        0.25      -14.90     44.53 o 
 -18   4   7       74.54       45.24     36.97 o 
 -17   4   7      781.08      696.52     30.70 o 
 -16   4   7       93.67      108.15     23.96 o 
 -15   4   7        2.31        4.38     14.64 o 
 -14   4   7       37.61       59.26     14.38 o 
 -13   4   7      150.33      134.06     13.74 o 
 -12   4   7     2015.08     1944.79     36.91 o 
 -11   4   7     2669.99     2733.72     41.26 o 
 -10   4   7      139.39      128.80     13.05 o 
  -9   4   7     2002.45     1983.73     25.30 o 
  -8   4   7      163.86      152.55     10.78 o 
  -7   4   7     1590.24     1576.98     21.14 o 
  -6   4   7     3021.59     2935.88     30.83 o 
  -5   4   7     1581.45     1564.70     17.72 o 
  -4   4   7     3510.42     3539.09     36.79 o 
  -3   4   7     2397.57     2430.14     28.61 o 
  -2   4   7       76.82       65.13      3.70 o 
  -1   4   7       15.74       15.72      6.70 o 
   0   4   7     1266.95     1254.38     34.07 o 
   1   4   7      898.13      855.18     34.83 o 
   2   4   7     1606.03     1629.88     29.63 o 
   3   4   7     1760.84     1745.85     40.26 o 
   4   4   7      122.27      133.00      6.30 o 
   5   4   7      348.69      339.41      8.48 o 
   6   4   7      419.10      357.14     10.56 o 
   7   4   7      338.77      360.42     12.91 o 
   8   4   7     1597.43     1572.67     27.91 o 
   9   4   7      356.59      356.00     15.59 o 
  10   4   7      322.94      323.44     15.49 o 
  11   4   7       23.73       42.68     15.74 o 
  12   4   7      122.16      130.60     23.16 o 
  13   4   7      324.62      303.56     46.60 o 
  14   4   7       21.40       37.07     30.11 o 
 -17   5   7       23.22        9.52     29.71 o 
 -16   5   7      179.66      146.96     27.50 o 
 -15   5   7     1964.56     1948.84     61.15 o 
 -14   5   7     2159.77     2214.09     57.99 o 
 -13   5   7      814.89      836.60     44.69 o 
 -12   5   7      105.49      125.17     14.10 o 
 -11   5   7      736.33      732.96     20.68 o 
 -10   5   7      724.89      751.01     20.96 o 
  -9   5   7     1008.17      990.35     19.72 o 
  -8   5   7      100.60      100.58     10.18 o 
  -7   5   7     2247.22     2274.27     33.68 o 
  -6   5   7     1194.90     1130.66     27.08 o 
  -5   5   7     2565.09     2589.13     45.01 o 
  -4   5   7     3609.30     3573.22     37.32 o 
  -3   5   7     5416.21     5397.03    175.47 o 
  -2   5   7      332.10      308.62      7.18 o 
  -1   5   7     2364.11     2365.72     77.22 o 
   0   5   7     4646.44     4650.13    146.41 o 
   1   5   7      415.33      417.61     19.11 o 
   2   5   7      355.30      357.46      9.09 o 
   3   5   7      289.43      281.08      7.11 o 
   4   5   7     2316.66     2271.35     38.63 o 
   5   5   7     3999.34     3937.62     50.36 o 
   6   5   7     1276.91     1256.01     34.26 o 
   7   5   7       22.85       23.81     11.96 o 
   8   5   7      149.56      171.74     14.11 o 
   9   5   7       20.55       28.01     12.02 o 
  10   5   7      743.15      766.93     24.87 o 
  11   5   7      685.09      730.49     48.26 o 
  12   5   7       53.39       50.49     21.69 o 
  13   5   7      263.99      195.82     37.03 o 
 -16   6   7       13.66        5.42     17.61 o 
 -15   6   7        2.75       42.52     26.79 o 
 -14   6   7       26.01       41.47     19.44 o 
 -13   6   7       84.20       81.70     24.94 o 
 -12   6   7      385.60      358.15     23.37 o 
 -11   6   7      703.92      778.41     61.98 o 
 -10   6   7      112.17      132.15     12.44 o 
  -9   6   7      118.75      108.60     11.99 o 
  -8   6   7      124.67      154.60     24.21 o 
  -7   6   7     1553.79     1622.25     33.80 o 
  -6   6   7     1698.60     1674.71     98.12 o 
  -5   6   7       64.28       67.88      6.26 o 
  -4   6   7       32.31       36.43     11.74 o 
  -3   6   7     2442.56     2391.76     61.47 o 
  -2   6   7      173.57      158.96      7.29 o 
  -1   6   7      792.86      782.35     13.23 o 
   0   6   7      123.76      117.67      9.82 o 
   1   6   7        6.95        5.77      6.88 o 
   2   6   7      945.44      932.54     33.33 o 
   3   6   7       50.56       50.46      7.49 o 
   4   6   7      392.23      385.80     11.21 o 
   5   6   7       27.00        9.98      8.65 o 
   6   6   7      223.96      226.76     11.74 o 
   7   6   7      397.73      397.01     29.35 o 
   8   6   7      500.99      480.96     36.55 o 
   9   6   7      169.32      165.29     14.35 o 
  10   6   7       24.01       34.26     17.67 o 
  11   6   7       87.37       16.00     16.22 o 
  12   6   7       68.37       18.03     30.23 o 
 -15   7   7       69.91       44.63     37.61 o 
 -14   7   7      282.58      237.68     22.25 o 
 -13   7   7      109.96       83.30     18.47 o 
 -12   7   7      293.60      343.03     30.46 o 
 -11   7   7      468.96      478.26     56.68 o 
 -10   7   7       12.08       24.54     18.34 o 
  -9   7   7       41.12       34.06     15.57 o 
  -8   7   7      763.39      780.52     28.72 o 
  -7   7   7      458.57      509.76     29.09 o 
  -6   7   7      851.24      842.80     21.86 o 
  -5   7   7       78.99       83.53      9.86 o 
  -4   7   7       71.52       67.33     12.73 o 
  -3   7   7      783.87      797.42     17.14 o 
  -2   7   7      361.72      359.83     10.85 o 
  -1   7   7      196.37      193.74     10.53 o 
   0   7   7      528.98      546.99     13.77 o 
   1   7   7       87.89       90.79     14.74 o 
   2   7   7        3.04        8.60      9.47 o 
   3   7   7      593.22      590.72     17.31 o 
   4   7   7      691.85      711.68     21.40 o 
   5   7   7      473.03      477.07     27.81 o 
   6   7   7       25.83       11.03     15.12 o 
   7   7   7       50.75       65.86     17.96 o 
   8   7   7        2.17        9.61     14.96 o 
   9   7   7        0.40       49.58     34.07 o 
  10   7   7      116.28       96.71     20.55 o 
  11   7   7       60.38        8.87     40.06 o 
  12   7   7      119.86       69.03     32.73 o 
 -14   8   7       51.19       22.33     35.79 o 
 -13   8   7      174.27      178.80     27.18 o 
 -12   8   7      715.69      808.49     77.58 o 
 -11   8   7     1724.33     1737.05     58.31 o 
 -10   8   7      236.00      239.74     26.89 o 
  -9   8   7      184.03      160.70     24.59 o 
  -8   8   7      168.27      175.94     23.98 o 
  -7   8   7      999.92      990.34     31.28 o 
  -6   8   7     2897.77     3163.75     67.49 o 
  -5   8   7       51.89       88.50     30.33 o 
  -4   8   7     1554.10     1639.39     36.41 o 
  -3   8   7     1785.74     1837.07     59.78 o 
  -2   8   7      134.40      141.79     31.29 o 
  -1   8   7      156.53      145.52     17.93 o 
   0   8   7      212.54      220.09     11.37 o 
   1   8   7      524.78      540.68     17.73 o 
   2   8   7     1775.89     1923.01     47.53 o 
   3   8   7      795.28      835.42     21.00 o 
   4   8   7        6.08       10.08     14.94 o 
   5   8   7       53.95       48.46     13.10 o 
   6   8   7        5.30        6.65     14.32 o 
   7   8   7      480.74      440.86     25.90 o 
   8   8   7     1146.94     1130.24     40.78 o 
   9   8   7      182.13      160.91     20.49 o 
  10   8   7      272.65      173.14     43.89 o 
 -12   9   7       32.75       40.83     24.24 o 
 -11   9   7      382.01      348.65     28.75 o 
 -10   9   7      164.37      165.83     27.22 o 
  -9   9   7      890.19      831.13     35.25 o 
  -8   9   7       26.35        8.66     21.63 o 
  -7   9   7       42.89       54.31     42.30 o 
  -6   9   7      108.10      119.25     21.50 o 
  -5   9   7      191.00      223.07     64.53 o 
  -4   9   7      806.54      870.35     37.61 o 
  -3   9   7      212.58      223.48     18.63 o 
  -2   9   7       87.47       88.63     15.21 o 
  -1   9   7      366.57      368.09     16.27 o 
   0   9   7      260.76      257.82     34.93 o 
   1   9   7       23.96       45.69     13.04 o 
   2   9   7      202.51      205.04     15.10 o 
   3   9   7        4.25        0.44     15.33 o 
   4   9   7        6.68       10.73     16.04 o 
   5   9   7     1288.05     1228.29     43.54 o 
   6   9   7      484.15      476.21     56.49 o 
   7   9   7       54.28       52.72     20.19 o 
   8   9   7       56.80        1.62     99.46 o 
   9   9   7        2.80      -19.78     25.58 o 
 -10  10   7      107.23      116.87     38.79 o 
  -9  10   7        3.79       58.35     50.14 o 
  -8  10   7       77.84       62.27     36.04 o 
  -7  10   7        5.98       -7.86     18.89 o 
  -6  10   7       19.68        5.40     22.33 o 
  -5  10   7      195.10      186.08     49.73 o 
  -4  10   7       35.76       59.37     20.92 o 
  -3  10   7        4.54       29.69     18.85 o 
  -2  10   7        2.11       26.28     21.44 o 
  -1  10   7        5.85       22.28     39.20 o 
   0  10   7       12.13       32.67     15.95 o 
   1  10   7      172.22      147.55     20.42 o 
   2  10   7       56.53       65.18     18.28 o 
   3  10   7        2.00       -6.41     15.81 o 
   4  10   7      248.50      246.04     20.27 o 
   5  10   7       48.98       21.73     16.08 o 
   6  10   7       18.98        3.22     17.17 o 
   7  10   7       11.18      -28.13     37.00 o 
  -7  11   7      339.58      200.06     44.27 o 
  -6  11   7      238.56      136.14     28.33 o 
  -5  11   7       29.33       17.80     17.93 o 
  -4  11   7       16.55       26.57     22.65 o 
  -3  11   7      593.75      555.15     37.48 o 
  -2  11   7      181.38      152.87     26.12 o 
  -1  11   7      308.18      263.74     48.93 o 
   0  11   7      293.98      247.18     23.03 o 
   1  11   7       30.41        7.02     25.58 o 
   2  11   7       24.74        5.04     20.35 o 
   3  11   7       65.26      -11.48     33.17 o 
 -18   0   8      322.80      301.94     34.26 o 
 -17   0   8     1404.58     1493.39     50.78 o 
 -16   0   8     1535.22     1558.53     41.85 o 
 -15   0   8        7.77        1.91     12.12 o 
 -14   0   8      153.37      141.50     13.84 o 
 -13   0   8      301.58      328.87     15.57 o 
 -12   0   8      999.38     1017.67     20.92 o 
 -11   0   8     2173.54     2378.81     36.94 o 
 -10   0   8     8313.98     8541.15    107.37 o 
  -9   0   8     1430.08     1365.48     22.39 o 
  -8   0   8     2130.53     2080.76     29.98 o 
  -7   0   8       61.76       49.63      5.68 o 
  -6   0   8     8519.86     8267.91     91.87 o 
  -5   0   8     6307.85     5919.02     62.20 o 
  -4   0   8     2709.09     2618.62     31.00 o 
  -3   0   8     6710.16     6512.26     69.28 o 
  -2   0   8     3109.75     2929.75     32.79 o 
  -1   0   8     1620.61     1666.02     18.56 o 
   0   0   8     1385.06     1190.43     15.69 o 
   1   0   8       43.89       50.40      4.27 o 
   2   0   8     3844.09     3795.01     46.70 o 
   3   0   8     9091.58     9129.86    115.85 o 
   4   0   8      450.76      445.87     13.84 o 
   5   0   8     2524.82     2603.12     43.83 o 
   6   0   8      340.89      330.72     13.78 o 
   7   0   8      115.55       99.52     13.59 o 
   8   0   8      405.16      405.23     22.39 o 
   9   0   8     1944.94     1918.21     55.31 o 
  10   0   8      286.62      294.99     22.58 o 
  11   0   8        6.73       -2.55     20.35 o 
  12   0   8       43.93       40.19     26.28 o 
  13   0   8      222.40      181.95     27.94 o 
  14   0   8      961.52      708.71     75.28 o 
 -19   1   8      330.44      225.84     57.67 o 
 -18   1   8      116.52       79.89     48.10 o 
 -17   1   8      139.78      118.95     23.70 o 
 -16   1   8       38.22       54.05     14.14 o 
 -15   1   8       70.55       56.67     13.56 o 
 -14   1   8     1364.54     1365.71     68.20 o 
 -13   1   8      798.81      784.08     29.00 o 
 -12   1   8      426.81      412.67     16.97 o 
 -11   1   8       68.45       50.45      9.00 o 
 -10   1   8      493.20      472.22     15.95 o 
  -9   1   8      444.19      429.26      7.76 o 
  -8   1   8     2271.91     2218.37     22.67 o 
  -7   1   8      454.14      476.18      7.18 o 
  -6   1   8     1619.64     1522.28     15.16 o 
  -5   1   8     1601.41     1504.12     29.35 o 
  -4   1   8       40.14       40.83      2.50 o 
  -3   1   8     2052.93     2027.06     28.45 o 
  -2   1   8      880.34      822.70     21.02 o 
  -1   1   8      454.78      479.67      8.87 o 
   0   1   8     1790.92     1685.16     16.81 o 
   1   1   8      154.90      135.78      3.96 o 
   2   1   8        0.41        3.62      4.47 o 
   3   1   8     3908.03     3832.46     37.38 o 
   4   1   8       15.09       22.34      6.03 o 
   5   1   8     1641.84     1669.42     22.58 o 
   6   1   8     5101.48     4979.72     59.21 o 
   7   1   8       37.80       33.37     10.84 o 
   8   1   8        3.04        6.11     11.10 o 
   9   1   8        1.36       27.88     11.15 o 
  10   1   8       53.49       59.40     37.38 o 
  11   1   8      385.54      371.98     21.35 o 
  12   1   8      258.20      276.54     19.34 o 
  13   1   8        3.25      -17.69     18.16 o 
  14   1   8        4.87       15.31     30.05 o 
 -19   2   8       25.61       23.03     53.08 o 
 -18   2   8       16.59       27.31     21.84 o 
 -17   2   8      125.02      116.32     17.59 o 
 -16   2   8       13.85      -13.34     14.61 o 
 -15   2   8        7.20      -12.60     14.64 o 
 -14   2   8       13.40       18.81     15.57 o 
 -13   2   8       14.89       16.14      8.12 o 
 -12   2   8       49.11       41.16     14.99 o 
 -11   2   8     1839.83     1838.00     25.23 o 
 -10   2   8       53.87       63.51      4.68 o 
  -9   2   8      271.51      265.33      7.83 o 
  -8   2   8       59.49       53.58      6.11 o 
  -7   2   8      704.86      694.46     16.68 o 
  -6   2   8      158.62      171.17      7.30 o 
  -5   2   8     3008.89     2886.18     28.60 o 
  -4   2   8      833.41      778.14      8.43 o 
  -3   2   8      341.80      336.80      6.19 o 
  -2   2   8      501.10      505.03      7.10 o 
  -1   2   8       18.16       25.25      3.68 o 
   0   2   8      473.95      489.09     13.94 o 
   1   2   8        8.12        9.58      1.54 o 
   2   2   8     2246.56     2178.83     24.15 o 
   3   2   8     1548.59     1569.63     25.04 o 
   4   2   8      129.32      114.07      7.81 o 
   5   2   8       37.77       23.35      6.82 o 
   6   2   8      705.16      640.82     21.82 o 
   7   2   8      245.31      258.85     12.60 o 
   8   2   8       43.52       28.95     10.13 o 
   9   2   8      238.07      260.40     14.16 o 
  10   2   8      133.19      165.51     14.32 o 
  11   2   8       16.25       21.47     32.25 o 
  12   2   8       11.30       -4.46     17.17 o 
  13   2   8      149.79      111.96     24.63 o 
  14   2   8       60.44       -1.28     30.81 o 
 -18   3   8       83.94      104.14     44.82 o 
 -17   3   8      316.32      305.91     22.39 o 
 -16   3   8      329.86      293.32     19.30 o 
 -15   3   8      431.92      420.46     19.29 o 
 -14   3   8     3333.68     3386.59     57.64 o 
 -13   3   8     3256.50     3340.04     51.71 o 
 -12   3   8       10.76       -2.85     10.44 o 
 -11   3   8      836.25      809.82     17.19 o 
 -10   3   8      419.54      437.20     17.45 o 
  -9   3   8     3670.27     3558.54     41.49 o 
  -8   3   8     1217.44     1241.26     17.49 o 
  -7   3   8     2191.68     2249.86     25.88 o 
  -6   3   8      141.13      119.24      4.49 o 
  -5   3   8      993.75      923.29     18.34 o 
  -4   3   8        9.51       12.36      2.26 o 
  -3   3   8     6389.80     6421.58    123.32 o 
  -2   3   8     6640.48     6497.42     67.49 o 
  -1   3   8      870.46      799.22     13.72 o 
   0   3   8     1768.23     1726.41     26.02 o 
   1   3   8     2050.03     1959.07     22.56 o 
   2   3   8       42.71       53.46      5.07 o 
   3   3   8     1178.95     1143.03     35.98 o 
   4   3   8      489.38      451.95     19.27 o 
   5   3   8     1973.84     1956.90     28.46 o 
   6   3   8     4361.84     4313.21     60.45 o 
   7   3   8      372.52      405.10     13.90 o 
   8   3   8       49.22       22.03     26.09 o 
   9   3   8       87.02       92.08     13.54 o 
  10   3   8      169.36      181.70     15.15 o 
  11   3   8     1669.15     1764.22     91.29 o 
  12   3   8      343.08      324.68     38.09 o 
  13   3   8        8.88       25.82     31.96 o 
 -18   4   8      107.52       20.82     24.90 o 
 -17   4   8      653.22      555.63     31.47 o 
 -16   4   8      870.78      831.92     27.95 o 
 -15   4   8        9.18       30.98     17.32 o 
 -14   4   8      474.76      535.12     23.01 o 
 -13   4   8        4.06        4.74     11.74 o 
 -12   4   8      231.36      219.33     32.25 o 
 -11   4   8     3594.53     3698.03     55.35 o 
 -10   4   8     2142.15     2258.22     34.77 o 
  -9   4   8      103.97      102.65      7.74 o 
  -8   4   8     1166.47     1156.76     18.10 o 
  -7   4   8      854.25      811.66     13.70 o 
  -6   4   8     3196.69     3151.29     33.91 o 
  -5   4   8     2080.58     1972.62     24.08 o 
  -4   4   8      220.01      205.99      4.84 o 
  -3   4   8     1056.38     1021.71     12.56 o 
  -2   4   8     1795.31     1670.23     35.09 o 
  -1   4   8        9.66       22.43     12.44 o 
   0   4   8     2255.76     2164.60     23.25 o 
   1   4   8       35.24       27.68      4.03 o 
   2   4   8      913.00      842.26     21.37 o 
   3   4   8     2329.07     2250.20     28.77 o 
   4   4   8       23.59       21.03      6.33 o 
   5   4   8       17.83       25.70      7.04 o 
   6   4   8      229.22      215.48     12.47 o 
   7   4   8       49.96       55.28     10.75 o 
   8   4   8      836.71      880.80     22.18 o 
   9   4   8     2297.99     2390.31     42.11 o 
  10   4   8        5.02        7.35     21.02 o 
  11   4   8        0.93       -4.47     26.44 o 
  12   4   8       13.59      -18.50     18.50 o 
  13   4   8      322.99      297.71     33.58 o 
 -17   5   8        0.58       -1.56     25.10 o 
 -16   5   8       28.36      -11.49     53.37 o 
 -15   5   8       69.22       22.42     32.89 o 
 -14   5   8       23.91       17.61     14.51 o 
 -13   5   8        5.43       -0.91     14.54 o 
 -12   5   8      235.23      238.77     18.18 o 
 -11   5   8        7.73        1.59     17.54 o 
 -10   5   8        5.37       -2.25     10.50 o 
  -9   5   8      195.21      190.73     11.86 o 
  -8   5   8       34.21       15.89     15.89 o 
  -7   5   8        5.36        4.41      7.94 o 
  -6   5   8       72.41       71.65      5.20 o 
  -5   5   8        3.77        7.21      5.02 o 
  -4   5   8       49.21       49.42      4.72 o 
  -3   5   8       81.88       85.95     10.94 o 
  -2   5   8      157.54      139.53      8.07 o 
  -1   5   8      558.76      523.54     29.47 o 
   0   5   8      604.60      628.59     13.94 o 
   1   5   8      282.55      285.20      8.97 o 
   2   5   8      230.10      194.82     15.66 o 
   3   5   8        0.06       11.81      7.25 o 
   4   5   8       93.82       83.73      8.83 o 
   5   5   8        3.01        7.78     12.76 o 
   6   5   8       26.08       66.92     19.90 o 
   7   5   8        0.74        1.87     13.07 o 
   8   5   8       48.93       42.09     11.75 o 
   9   5   8       67.02       38.03     14.99 o 
  10   5   8      155.85      178.29     20.16 o 
  11   5   8        5.64       24.49     16.40 o 
  12   5   8        7.65       46.99     24.14 o 
  13   5   8       38.03        3.19     40.32 o 
 -16   6   8      416.41      318.53     31.10 o 
 -15   6   8        4.86       -8.43     36.01 o 
 -14   6   8       38.15       36.01     22.02 o 
 -13   6   8      189.65      209.90     36.43 o 
 -12   6   8       70.76       88.49     19.84 o 
 -11   6   8     4624.70     4828.14    252.82 o 
 -10   6   8     1782.78     1787.71     40.78 o 
  -9   6   8       71.10       89.02     17.70 o 
  -8   6   8       32.61       28.57      9.97 o 
  -7   6   8      140.54      154.02     28.58 o 
  -6   6   8     4542.37     4657.03     82.77 o 
  -5   6   8     1395.31     1408.97     27.30 o 
  -4   6   8      671.27      680.16     13.96 o 
  -3   6   8     1826.85     1865.88    110.14 o 
  -2   6   8      644.43      632.85     13.01 o 
  -1   6   8        3.15        3.18      9.89 o 
   0   6   8      502.78      531.29     12.74 o 
   1   6   8      718.20      719.16     32.57 o 
   2   6   8      978.04      981.94     18.94 o 
   3   6   8     1858.25     1927.39     36.68 o 
   4   6   8      147.92      145.62     17.00 o 
   5   6   8        2.41       -5.01      9.11 o 
   6   6   8       78.12       76.73     18.63 o 
   7   6   8      152.48      148.25     15.45 o 
   8   6   8     1464.34     1412.96     35.95 o 
   9   6   8      740.82      791.15     27.92 o 
  10   6   8      356.51      373.91     23.58 o 
  11   6   8       14.35       39.40     30.62 o 
  12   6   8        0.18       -7.02     26.79 o 
 -15   7   8      367.23      260.36    118.50 o 
 -14   7   8     1568.24     1487.00     55.77 o 
 -13   7   8      958.34      983.17     42.04 o 
 -12   7   8        5.28        8.03     19.69 o 
 -11   7   8       89.29       83.74     20.51 o 
 -10   7   8       12.71       27.90     17.44 o 
  -9   7   8      265.54      343.82     23.03 o 
  -8   7   8      883.78      937.27     29.43 o 
  -7   7   8      911.95      965.70     26.52 o 
  -6   7   8      303.88      272.06     32.54 o 
  -5   7   8     1252.05     1272.08     55.25 o 
  -4   7   8       24.94       40.21     13.08 o 
  -3   7   8     3248.14     3319.25     59.60 o 
  -2   7   8     1528.43     1547.22     28.58 o 
  -1   7   8      621.49      644.98     34.48 o 
   0   7   8      518.39      552.46     35.47 o 
   1   7   8      808.52      826.89     20.23 o 
   2   7   8      165.11      190.73     12.29 o 
   3   7   8      444.56      478.16     16.35 o 
   4   7   8       77.30       67.36     22.36 o 
   5   7   8      626.78      619.03     19.63 o 
   6   7   8     1569.97     1698.52    108.10 o 
   7   7   8       20.69        2.82     14.47 o 
   8   7   8       23.58       32.10     16.11 o 
   9   7   8       14.63       28.67     26.25 o 
  10   7   8      142.20       58.30     29.59 o 
  11   7   8      227.28      179.90     40.00 o 
 -14   8   8        0.14      -33.88     33.88 o 
 -13   8   8        1.86      -16.23     25.17 o 
 -12   8   8       13.91       68.72     20.49 o 
 -11   8   8      184.72      211.16     29.01 o 
 -10   8   8        0.89        9.56     29.57 o 
  -9   8   8       26.91       46.29     23.46 o 
  -8   8   8      405.57      457.16     88.58 o 
  -7   8   8      209.21      214.24     44.59 o 
  -6   8   8      240.82      275.60     34.55 o 
  -5   8   8      160.39      167.36     23.92 o 
  -4   8   8       22.68       12.58     15.95 o 
  -3   8   8       35.58       12.10     17.86 o 
  -2   8   8        0.30       -9.63     12.38 o 
  -1   8   8      302.91      311.22     17.16 o 
   0   8   8      353.80      360.54     15.66 o 
   1   8   8       66.59       63.14     14.48 o 
   2   8   8       18.44        8.65     12.44 o 
   3   8   8      259.86      282.02     15.82 o 
   4   8   8       60.87       96.52     13.62 o 
   5   8   8      104.48      126.97     15.22 o 
   6   8   8      210.76      183.19     16.88 o 
   7   8   8       19.53       42.47     17.67 o 
   8   8   8      211.37      182.00     21.06 o 
   9   8   8        1.02      -33.75     34.90 o 
 -12   9   8      410.54      264.56     45.17 o 
 -11   9   8        6.60       13.67     18.15 o 
 -10   9   8      154.60      142.08     19.06 o 
  -9   9   8      138.87      141.53     26.48 o 
  -8   9   8      235.80      195.76     24.18 o 
  -7   9   8      608.21      632.78    103.57 o 
  -6   9   8     1175.70     1225.23     41.47 o 
  -5   9   8       13.25       25.91     18.42 o 
  -4   9   8      229.88      197.78     18.46 o 
  -3   9   8      770.37      719.54     24.29 o 
  -2   9   8      605.48      646.79     22.22 o 
  -1   9   8      160.63      196.85     23.86 o 
   0   9   8      610.20      667.51     36.75 o 
   1   9   8      170.66      167.54     37.74 o 
   2   9   8       35.69       21.42     17.73 o 
   3   9   8      275.61      267.08     18.56 o 
   4   9   8      460.62      401.60     46.54 o 
   5   9   8      742.88      636.91     25.73 o 
   6   9   8      588.39      597.61     25.47 o 
   7   9   8      161.56      118.63     23.26 o 
   8   9   8        2.24      -31.32     31.32 o 
 -10  10   8      154.45      102.07     26.54 o 
  -9  10   8       26.76       47.21     27.43 o 
  -8  10   8      234.76      233.28     39.52 o 
  -7  10   8        6.51       28.22     32.22 o 
  -6  10   8     1633.62     1517.89     66.48 o 
  -5  10   8      303.16      269.47     24.90 o 
  -4  10   8      596.85      573.62     31.89 o 
  -3  10   8       88.07      107.19     15.29 o 
  -2  10   8      726.69      679.40     54.03 o 
  -1  10   8       60.53       74.22     16.73 o 
   0  10   8      234.20      179.48     17.97 o 
   1  10   8       46.97       65.74     39.74 o 
   2  10   8      305.71      266.84     22.51 o 
   3  10   8      639.92      596.62     34.91 o 
   4  10   8       30.12       14.74     31.39 o 
   5  10   8      222.82       91.19     28.18 o 
  -5  11   8       58.99       45.17     21.69 o 
  -4  11   8       34.75       12.70     21.56 o 
  -3  11   8      346.62      240.92     25.39 o 
  -2  11   8        1.31       26.79     45.23 o 
  -1  11   8        0.76       -5.74     32.03 o 
   0  11   8      142.54      146.35     48.87 o 
 -18   1   9      775.92      757.96     55.63 o 
 -17   1   9       39.93       41.66     25.23 o 
 -16   1   9      815.77      875.20     33.52 o 
 -15   1   9      209.99      223.92     46.38 o 
 -14   1   9     1560.97     1627.79     31.55 o 
 -13   1   9     1985.19     1993.13     28.17 o 
 -12   1   9      528.69      500.16     11.56 o 
 -11   1   9      765.62      692.03     16.59 o 
 -10   1   9      172.84      203.48      6.07 o 
  -9   1   9     1759.63     1723.21     18.13 o 
  -8   1   9     2404.47     2285.92     22.65 o 
  -7   1   9     2643.04     2592.00     22.68 o 
  -6   1   9       80.13       75.69      3.74 o 
  -5   1   9       36.26       42.37      3.13 o 
  -4   1   9      862.12      793.42     12.09 o 
  -3   1   9      224.31      213.87      5.85 o 
  -2   1   9     7280.46     6963.89     65.38 o 
  -1   1   9     2488.27     2393.11     25.30 o 
   0   1   9      571.59      546.03      8.73 o 
   1   1   9      301.15      296.39      8.26 o 
   2   1   9     1504.92     1416.54     16.75 o 
   3   1   9     2184.59     2167.94     23.09 o 
   4   1   9      437.61      414.34      9.79 o 
   5   1   9      232.63      248.98     40.13 o 
   6   1   9     3047.68     2960.65     43.45 o 
   7   1   9     2203.56     2275.38     36.36 o 
   8   1   9      152.20      182.83     13.89 o 
   9   1   9       54.87      104.31     43.13 o 
  10   1   9       84.29       62.72     19.90 o 
  11   1   9      220.21      243.51     44.24 o 
  12   1   9      685.96      681.33     28.86 o 
  13   1   9      164.80      147.88     31.55 o 
 -18   2   9      674.10      650.78     49.00 o 
 -17   2   9      490.35      481.05     30.06 o 
 -16   2   9     1114.26     1181.45     56.49 o 
 -15   2   9      758.08      759.65     25.42 o 
 -14   2   9       65.53       54.13     15.37 o 
 -13   2   9     1412.59     1479.61     56.62 o 
 -12   2   9      321.87      317.95     12.09 o 
 -11   2   9      630.20      661.00     16.30 o 
 -10   2   9     9742.90    10018.76    245.52 o 
  -9   2   9       20.67       27.81      6.50 o 
  -8   2   9       48.70       53.47      5.49 o 
  -7   2   9       37.71       35.72      8.93 o 
  -6   2   9     1717.66     1655.15     18.96 o 
  -5   2   9    10111.45     9892.50     84.37 o 
  -4   2   9     3611.40     3355.80     39.31 o 
  -3   2   9      579.99      588.54     10.40 o 
  -2   2   9     2537.90     2444.11     27.31 o 
  -1   2   9      759.94      703.59     10.86 o 
   0   2   9     2727.04     2707.28     33.45 o 
   1   2   9     1536.80     1468.87     52.31 o 
   2   2   9      288.99      270.13     12.89 o 
   3   2   9     1548.20     1549.36     34.93 o 
   4   2   9     1555.38     1606.59     28.29 o 
   5   2   9        3.00       -9.54     12.44 o 
   6   2   9     2063.52     2146.77     35.32 o 
   7   2   9     1165.81     1133.10     24.62 o 
   8   2   9       53.18       30.14     15.02 o 
   9   2   9     1110.82     1089.49     25.85 o 
  10   2   9      862.03     1012.15     27.21 o 
  11   2   9        1.47      -13.56     15.34 o 
  12   2   9        3.84      -12.24     25.90 o 
  13   2   9      142.60      124.52     62.74 o 
 -18   3   9        6.43      -20.30     25.53 o 
 -17   3   9        1.93        2.63      6.70 o 
 -16   3   9       98.86      106.18     23.25 o 
 -15   3   9       28.70       47.21     17.76 o 
 -14   3   9       42.13       53.04     20.89 o 
 -13   3   9      179.15      164.61     13.51 o 
 -12   3   9       81.58       91.01     10.65 o 
 -11   3   9        2.44        3.41      9.41 o 
 -10   3   9        8.06       -6.68      8.52 o 
  -9   3   9      168.43      136.89     17.64 o 
  -8   3   9      198.29      186.51     10.78 o 
  -7   3   9        9.54        9.46      4.47 o 
  -6   3   9       19.24       18.25      8.58 o 
  -5   3   9      521.06      528.34     15.18 o 
  -4   3   9      324.92      318.88     14.80 o 
  -3   3   9      372.17      374.84      8.66 o 
  -2   3   9      781.86      775.89     18.92 o 
  -1   3   9       39.81       53.89      6.13 o 
   0   3   9      397.45      443.76     11.00 o 
   1   3   9       67.28       71.54     13.40 o 
   2   3   9     1596.42     1562.05     19.97 o 
   3   3   9     1692.52     1699.26     23.00 o 
   4   3   9      326.15      311.15     15.98 o 
   5   3   9        9.97       17.51      8.62 o 
   6   3   9      141.22      124.00     14.35 o 
   7   3   9      269.24      250.69     26.54 o 
   8   3   9       11.66       25.92     11.52 o 
   9   3   9       34.93       26.35     12.61 o 
  10   3   9       39.08        7.29     15.57 o 
  11   3   9        1.45      -12.50     15.83 o 
  12   3   9       15.18       -1.40     48.23 o 
  13   3   9        0.60       47.21     38.85 o 
 -17   4   9      212.10      196.92     24.62 o 
 -16   4   9      125.10       96.14     16.52 o 
 -15   4   9      335.85      329.90     23.41 o 
 -14   4   9      111.19       86.81     16.34 o 
 -13   4   9     1088.76     1137.96     30.27 o 
 -12   4   9      136.05      125.16     25.90 o 
 -11   4   9     1185.59     1241.89     31.96 o 
 -10   4   9     2528.00     2545.87     62.46 o 
  -9   4   9     1056.37     1050.98     20.84 o 
  -8   4   9       61.63       59.91      8.09 o 
  -7   4   9      572.16      526.44     11.03 o 
  -6   4   9       97.72       87.02      4.79 o 
  -5   4   9     1235.66     1159.33     48.29 o 
  -4   4   9     1200.41     1180.23     24.37 o 
  -3   4   9     1393.77     1399.48     21.69 o 
  -2   4   9      273.53      285.68      8.52 o 
  -1   4   9       44.43       52.45      6.69 o 
   0   4   9      617.33      629.91     24.53 o 
   1   4   9      168.83      194.80      9.62 o 
   2   4   9      737.22      702.46     12.20 o 
   3   4   9     2805.20     2763.19     64.85 o 
   4   4   9      395.48      396.20     12.98 o 
   5   4   9      232.33      227.84     10.79 o 
   6   4   9      365.45      377.50     31.87 o 
   7   4   9       72.37       83.33     11.48 o 
   8   4   9       78.00       84.06     13.17 o 
   9   4   9      590.52      647.61     21.76 o 
  10   4   9      333.94      331.76     35.47 o 
  11   4   9       27.19       55.37     19.81 o 
  12   4   9        6.96       44.28     36.27 o 
  13   4   9        9.03      -30.05     41.53 o 
 -17   5   9       81.25       71.61     29.06 o 
 -16   5   9      519.97      394.64     39.68 o 
 -15   5   9      103.97       78.12     23.71 o 
 -14   5   9      482.95      488.88     20.92 o 
 -13   5   9     4204.13     4383.05     85.12 o 
 -12   5   9      225.28      232.97     22.04 o 
 -11   5   9        5.78       -2.20     12.72 o 
 -10   5   9      152.17      183.72     14.98 o 
  -9   5   9      630.15      638.71     34.42 o 
  -8   5   9      932.79      975.29     26.19 o 
  -7   5   9     4059.47     4133.96     68.36 o 
  -6   5   9      227.06      222.74     24.94 o 
  -5   5   9      151.82      140.84     28.10 o 
  -4   5   9       25.07       32.23     13.05 o 
  -3   5   9      956.07      936.12     14.08 o 
  -2   5   9     5138.25     5011.32     70.25 o 
  -1   5   9     4745.14     4610.09     66.76 o 
   0   5   9      265.90      264.47     17.93 o 
   1   5   9      760.89      741.76     13.52 o 
   2   5   9      157.23      157.10      8.72 o 
   3   5   9     1021.05     1001.51     19.52 o 
   4   5   9     1610.57     1582.19     51.96 o 
   5   5   9      166.21      165.04     11.52 o 
   6   5   9     1572.87     1608.12     47.34 o 
   7   5   9      768.73      844.23     27.05 o 
   8   5   9      313.30      352.49     43.09 o 
   9   5   9      121.25      119.55     24.63 o 
  10   5   9        8.15       26.40     16.25 o 
  11   5   9      125.83       57.90     24.69 o 
  12   5   9      918.52      549.41     59.20 o 
 -16   6   9      183.64      158.48     31.05 o 
 -15   6   9       59.43       66.48     20.61 o 
 -14   6   9       86.01       83.64     21.46 o 
 -13   6   9      322.63      316.78     23.51 o 
 -12   6   9        6.82       28.89     22.93 o 
 -11   6   9      255.64      260.99     17.62 o 
 -10   6   9      946.20      983.76     41.98 o 
  -9   6   9      132.59      147.97     15.38 o 
  -8   6   9        0.90       -5.07     18.45 o 
  -7   6   9        5.53       -3.52     17.04 o 
  -6   6   9       40.12       68.17     16.04 o 
  -5   6   9     1043.29     1064.60     26.53 o 
  -4   6   9      410.67      422.34     13.20 o 
  -3   6   9       50.61       49.87      9.82 o 
  -2   6   9       20.13       37.15     10.65 o 
  -1   6   9     1518.03     1496.05     26.69 o 
   0   6   9      878.39      886.16     26.28 o 
   1   6   9      217.37      192.53     10.36 o 
   2   6   9        8.41       -2.04      9.86 o 
   3   6   9     1062.39     1061.66     27.91 o 
   4   6   9       15.97        9.78      9.15 o 
   5   6   9      103.65      102.82     11.17 o 
   6   6   9      203.63      193.74     12.99 o 
   7   6   9        6.80       12.52     15.08 o 
   8   6   9       45.81       34.84     17.37 o 
   9   6   9      422.08      405.36     24.77 o 
  10   6   9      146.44       85.41     22.92 o 
  11   6   9       34.64      -19.78     33.94 o 
 -15   7   9       17.41       38.92     33.11 o 
 -14   7   9      458.87      374.73     43.67 o 
 -13   7   9       10.43        0.40     37.99 o 
 -12   7   9      175.11      163.39     38.31 o 
 -11   7   9      104.71      139.41     20.70 o 
 -10   7   9        2.51      -25.32     25.74 o 
  -9   7   9       94.84       95.15     16.37 o 
  -8   7   9      115.48      113.37     17.63 o 
  -7   7   9       45.36       27.96     22.01 o 
  -6   7   9      773.55      847.03     25.13 o 
  -5   7   9      130.90      133.88     13.91 o 
  -4   7   9       85.01       82.28     10.51 o 
  -3   7   9      131.05      127.46     10.68 o 
  -2   7   9      255.50      252.97     11.05 o 
  -1   7   9      952.07      945.38     23.32 o 
   0   7   9       44.40       46.32     12.82 o 
   1   7   9      154.43      163.03     15.25 o 
   2   7   9      117.98      110.97     12.82 o 
   3   7   9        4.59        2.54     17.83 o 
   4   7   9      508.53      508.80     16.10 o 
   5   7   9      192.34      177.49     14.39 o 
   6   7   9      536.13      522.55     45.14 o 
   7   7   9       31.25       47.26     17.91 o 
   8   7   9       18.34       23.99     19.81 o 
   9   7   9       23.74       24.12     24.77 o 
 -14   8   9       12.58      -50.40     50.40 o 
 -13   8   9      649.52      480.64     40.96 o 
 -12   8   9       93.63      101.19     22.71 o 
 -11   8   9      463.75      419.24     30.80 o 
 -10   8   9     2090.41     2053.47     62.57 o 
  -9   8   9      510.70      547.67     25.37 o 
  -8   8   9      168.18      132.31     18.85 o 
  -7   8   9       34.64       36.53     15.45 o 
  -6   8   9      588.05      592.90     31.87 o 
  -5   8   9     1864.64     2051.47     47.24 o 
  -4   8   9     1500.47     1596.64     36.21 o 
  -3   8   9       23.90       79.27     29.03 o 
  -2   8   9      749.19      818.06     24.40 o 
  -1   8   9      196.29      245.84     19.01 o 
   0   8   9      511.02      530.01     19.54 o 
   1   8   9      402.63      403.82     25.07 o 
   2   8   9      120.46       97.02     12.47 o 
   3   8   9      706.19      708.69     32.89 o 
   4   8   9      437.93      515.67     18.73 o 
   5   8   9       13.44       -0.17     17.79 o 
   6   8   9      130.46      125.08     20.77 o 
   7   8   9      177.89      125.09     24.61 o 
 -12   9   9      136.13       27.30     52.31 o 
 -11   9   9       10.15      -20.92     20.92 o 
 -10   9   9       41.94        0.69     17.36 o 
  -9   9   9        4.28       22.33     22.68 o 
  -8   9   9      411.92      355.56     28.54 o 
  -7   9   9      674.84      635.37     30.97 o 
  -6   9   9      154.99      146.24     34.80 o 
  -5   9   9       12.29       35.13     20.03 o 
  -4   9   9       70.49       85.16     14.35 o 
  -3   9   9      318.39      302.37     31.96 o 
  -2   9   9      195.04      215.43     23.76 o 
  -1   9   9      653.76      638.59     26.19 o 
   0   9   9       48.65       43.18     20.19 o 
   1   9   9       43.60       68.91     19.65 o 
   2   9   9       46.00      -16.18     37.42 o 
   3   9   9      341.06      326.21     28.68 o 
   4   9   9      225.07      196.79     24.70 o 
   5   9   9      220.72      162.15     24.70 o 
   6   9   9      702.54      530.07     45.54 o 
  -9  10   9       32.01       70.30     45.29 o 
  -8  10   9        5.10       32.03     48.61 o 
  -7  10   9      135.60      114.70     36.81 o 
  -6  10   9       52.25       65.92     27.70 o 
  -5  10   9       10.82       55.49     26.34 o 
  -4  10   9       22.70       35.59     17.54 o 
  -3  10   9       15.56        3.86     17.54 o 
  -2  10   9      314.91      270.81     21.72 o 
  -1  10   9       36.25        6.08     12.76 o 
   0  10   9        8.93        4.80     22.58 o 
   1  10   9        6.93      -19.03     19.03 o 
   2  10   9       29.71       97.03     26.86 o 
   3  10   9       12.69      -16.52     31.83 o 
   4  10   9       21.61       -6.38     44.02 o 
 -17   0  10      259.41      226.60     29.66 o 
 -16   0  10     1128.23     1188.64     45.29 o 
 -15   0  10      561.75      535.31     30.37 o 
 -14   0  10      286.77      330.72     19.27 o 
 -13   0  10      766.82      749.66     22.14 o 
 -12   0  10     2694.59     2657.53     44.27 o 
 -11   0  10      251.08      235.02     10.85 o 
 -10   0  10     3726.44     3810.58     56.14 o 
  -9   0  10     4380.44     4446.30     57.29 o 
  -8   0  10      243.83      240.51      8.61 o 
  -7   0  10      600.92      602.74     12.38 o 
  -6   0  10      128.00      138.56      5.93 o 
  -5   0  10     2768.97     2808.03     40.13 o 
  -4   0  10    18830.61    17717.89    242.04 o 
  -3   0  10     2521.16     2450.77     35.02 o 
  -2   0  10       34.24       33.17      3.76 o 
  -1   0  10     1722.78     1720.06     23.03 o 
   0   0  10        9.23       19.07      4.40 o 
   1   0  10     4471.72     4272.84     56.14 o 
   2   0  10     1679.68     1647.46     24.63 o 
   3   0  10      498.60      477.32     14.35 o 
   4   0  10     1270.44     1299.07     30.94 o 
   5   0  10      153.54      192.28     14.74 o 
   6   0  10      961.29      957.32     28.13 o 
   7   0  10     2832.68     2916.10     62.71 o 
   8   0  10     1246.80     1317.38     45.81 o 
   9   0  10      277.63      353.11     28.45 o 
  10   0  10      505.29      573.33     32.66 o 
  11   0  10      178.57      130.91     30.05 o 
  12   0  10      235.06      199.36     49.19 o 
 -18   1  10       33.66      -37.51     37.51 o 
 -17   1  10       52.36       27.39     17.87 o 
 -16   1  10      525.77      666.54     39.84 o 
 -15   1  10      167.26      170.53     25.96 o 
 -14   1  10      564.80      614.65     20.78 o 
 -13   1  10      393.43      372.29     12.99 o 
 -12   1  10      743.72      766.68     14.31 o 
 -11   1  10      130.11      130.05      9.82 o 
 -10   1  10      113.68      139.57     18.53 o 
  -9   1  10       11.87       11.89      8.96 o 
  -8   1  10      387.75      365.17      8.20 o 
  -7   1  10     1661.23     1622.63     17.93 o 
  -6   1  10       52.45       51.64      3.58 o 
  -5   1  10      424.35      365.40      6.71 o 
  -4   1  10       45.99       33.54      4.57 o 
  -3   1  10       26.95       24.45      4.44 o 
  -2   1  10      667.59      650.07      9.54 o 
  -1   1  10     1757.29     1690.91     22.84 o 
   0   1  10     3758.67     3647.95     37.33 o 
   1   1  10     1510.82     1440.26     27.81 o 
   2   1  10     1881.43     1869.65     32.79 o 
   3   1  10        7.99        2.30      5.31 o 
   4   1  10      756.20      739.97     15.54 o 
   5   1  10      248.10      252.45     11.04 o 
   6   1  10       59.47       68.08     10.17 o 
   7   1  10      501.97      488.53     16.18 o 
   8   1  10      358.10      350.92     14.94 o 
   9   1  10        3.44      -10.87     12.41 o 
  10   1  10       26.61       35.04     15.60 o 
  11   1  10       23.79       22.45     29.89 o 
  12   1  10       40.68       13.08     27.67 o 
 -18   2  10       61.02        7.72     37.19 o 
 -17   2  10       44.24       30.48     21.07 o 
 -16   2  10        3.87       20.60     30.94 o 
 -15   2  10      145.36      113.95     26.25 o 
 -14   2  10       23.94       11.65     11.02 o 
 -13   2  10      279.64      281.97     12.83 o 
 -12   2  10       93.33      105.40     16.46 o 
 -11   2  10      179.10      193.24     12.66 o 
 -10   2  10       10.09       17.31      8.61 o 
  -9   2  10      477.75      485.53     12.02 o 
  -8   2  10      399.62      385.97     11.45 o 
  -7   2  10       25.47       15.70      4.58 o 
  -6   2  10        1.87        6.36      3.21 o 
  -5   2  10       24.31       22.91      8.87 o 
  -4   2  10     1169.70     1178.11     16.52 o 
  -3   2  10      671.65      637.31     11.71 o 
  -2   2  10      105.23      101.08      5.91 o 
  -1   2  10      811.48      830.72     29.12 o 
   0   2  10      549.92      523.76     10.99 o 
   1   2  10      623.55      626.36     28.36 o 
   2   2  10      101.58       88.44      6.38 o 
   3   2  10      805.49      762.47     12.72 o 
   4   2  10      464.98      490.65     31.45 o 
   5   2  10       54.01       61.58      9.50 o 
   6   2  10       54.41       53.31     14.96 o 
   7   2  10       94.98       86.97     12.63 o 
   8   2  10        4.25       15.64     13.76 o 
   9   2  10       26.19       29.58     14.65 o 
  10   2  10       12.27       52.54     14.98 o 
  11   2  10      115.72       93.90     48.68 o 
  12   2  10        1.36        5.28     26.78 o 
 -18   3  10      293.45      100.54     49.63 o 
 -17   3  10      553.68      498.56     38.34 o 
 -16   3  10      493.58      465.35     27.81 o 
 -15   3  10     1477.42     1606.73    174.61 o 
 -14   3  10      153.23      181.70     19.04 o 
 -13   3  10     1671.55     1773.44     37.33 o 
 -12   3  10     1922.55     2007.29     34.78 o 
 -11   3  10      204.47      239.96     14.59 o 
 -10   3  10      114.78      142.91     10.66 o 
  -9   3  10      670.10      694.39     20.73 o 
  -8   3  10     2144.49     2117.04     52.44 o 
  -7   3  10     3833.72     3781.67    111.00 o 
  -6   3  10     1055.24     1062.83     28.87 o 
  -5   3  10      110.30       96.42      8.75 o 
  -4   3  10       48.12       66.01     14.32 o 
  -3   3  10       58.86       64.20      5.63 o 
  -2   3  10     1061.42     1055.13     18.49 o 
  -1   3  10     6426.66     6362.73     79.38 o 
   0   3  10     3240.25     3153.67     41.55 o 
   1   3  10       18.48       39.36      7.91 o 
   2   3  10      311.11      335.94     15.15 o 
   3   3  10        2.36        1.34      9.54 o 
   4   3  10     2167.08     2215.93     56.04 o 
   5   3  10     1098.46     1088.04     20.82 o 
   6   3  10      206.99      245.81     16.97 o 
   7   3  10     1796.84     1949.45     36.18 o 
   8   3  10      792.41      878.56     24.36 o 
   9   3  10      290.39      262.78     15.36 o 
  10   3  10      487.21      464.71     27.85 o 
  11   3  10       24.99        9.59     26.79 o 
  12   3  10      578.72      405.23     51.87 o 
 -17   4  10      441.52      380.22     46.32 o 
 -16   4  10      178.59      175.03     57.70 o 
 -15   4  10      407.68      385.29     23.63 o 
 -14   4  10      259.13      245.57     34.35 o 
 -13   4  10     1455.24     1605.70     35.18 o 
 -12   4  10      646.33      652.52     19.53 o 
 -11   4  10       72.79       75.86     11.60 o 
 -10   4  10     2104.56     2143.23     37.91 o 
  -9   4  10     1701.74     1725.78     57.70 o 
  -8   4  10       29.45       30.29     14.42 o 
  -7   4  10      439.31      458.40     29.57 o 
  -6   4  10       66.32       60.70      8.84 o 
  -5   4  10      475.42      484.95     12.31 o 
  -4   4  10     3558.24     3638.06     53.35 o 
  -3   4  10      622.00      629.88     16.40 o 
  -2   4  10      357.20      358.03      9.72 o 
  -1   4  10     1531.12     1547.80     48.39 o 
   0   4  10       45.28       57.18     17.16 o 
   1   4  10     1301.23     1351.37     42.46 o 
   2   4  10      191.91      206.81     13.30 o 
   3   4  10      505.64      501.31     13.04 o 
   4   4  10       37.07       51.03      9.12 o 
   5   4  10      672.30      722.50     47.81 o 
   6   4  10       16.74       18.72     10.06 o 
   7   4  10      964.90     1004.35     24.16 o 
   8   4  10      197.45      239.87     14.91 o 
   9   4  10      143.76      145.39     15.66 o 
  10   4  10      933.31      959.76     91.16 o 
  11   4  10        2.08      -11.12     23.66 o 
  12   4  10        2.39      -29.22     35.79 o 
 -16   5  10       19.57       14.88     23.35 o 
 -15   5  10       70.69       69.58     23.38 o 
 -14   5  10       66.77       78.00     16.04 o 
 -13   5  10        1.67      -13.34     17.22 o 
 -12   5  10        1.96       13.97     14.43 o 
 -11   5  10       20.11       18.49     16.97 o 
 -10   5  10        0.54       -0.99     13.06 o 
  -9   5  10        6.01      -18.82     18.82 o 
  -8   5  10      343.57      325.83     17.38 o 
  -7   5  10       91.01      102.58     14.00 o 
  -6   5  10       85.77       79.44     16.78 o 
  -5   5  10      246.22      246.81     16.38 o 
  -4   5  10       86.53       87.36     10.99 o 
  -3   5  10      458.47      471.39     14.21 o 
  -2   5  10      324.55      324.27     11.77 o 
  -1   5  10       72.28       77.50      8.43 o 
   0   5  10      168.26      142.00     11.36 o 
   1   5  10      118.47      105.76     13.68 o 
   2   5  10      265.39      251.78     11.78 o 
   3   5  10      356.25      360.09     21.08 o 
   4   5  10       83.47       81.29     12.63 o 
   5   5  10        6.27       12.74      9.38 o 
   6   5  10       97.34      105.48     13.24 o 
   7   5  10      170.01      159.39     16.20 o 
   8   5  10        1.41       -5.92     12.95 o 
   9   5  10        4.82      -18.76     18.76 o 
  10   5  10        8.05       18.83     17.11 o 
 -15   6  10      280.04      190.24     45.39 o 
 -14   6  10       84.62      116.59     34.61 o 
 -13   6  10      655.57      572.90     28.56 o 
 -12   6  10     1073.32     1045.81     43.89 o 
 -11   6  10      182.90      211.69     17.99 o 
 -10   6  10      702.29      748.48     24.37 o 
  -9   6  10     3050.86     3174.79     76.27 o 
  -8   6  10       24.37       44.93     18.54 o 
  -7   6  10      360.69      386.26     19.17 o 
  -6   6  10       82.62       78.13     10.36 o 
  -5   6  10      681.57      712.07     29.44 o 
  -4   6  10     1532.02     1664.14     39.02 o 
  -3   6  10      392.98      413.09     45.42 o 
  -2   6  10       69.50       73.62     11.82 o 
  -1   6  10      607.29      664.82     45.45 o 
   0   6  10      198.66      179.11     24.18 o 
   1   6  10      923.27      958.44     23.99 o 
   2   6  10      222.52      238.68     14.40 o 
   3   6  10      257.57      263.03     14.35 o 
   4   6  10      684.71      710.90     23.17 o 
   5   6  10      517.93      538.32     21.72 o 
   6   6  10       48.80       42.06     18.59 o 
   7   6  10      203.38      214.98     63.92 o 
   8   6  10      136.78      150.03     41.72 o 
   9   6  10      393.79      414.42     41.15 o 
 -14   7  10       19.11      -16.93     40.77 o 
 -13   7  10      653.71      594.68     92.85 o 
 -12   7  10      509.14      507.26     31.42 o 
 -11   7  10      439.48      415.55     27.45 o 
 -10   7  10      361.23      394.02     24.28 o 
  -9   7  10      465.66      490.42     64.59 o 
  -8   7  10       50.30       29.14     12.13 o 
  -7   7  10     1909.64     2009.40     45.16 o 
  -6   7  10      873.16      913.71     24.52 o 
  -5   7  10       32.72       38.89     23.89 o 
  -4   7  10        1.02       35.88     15.14 o 
  -3   7  10      198.90      157.01     17.31 o 
  -2   7  10      413.59      414.29     33.88 o 
  -1   7  10     3074.87     3079.82     64.21 o 
   0   7  10      534.85      559.41     22.62 o 
   1   7  10       46.95       92.93     16.93 o 
   2   7  10      230.86      234.17     14.84 o 
   3   7  10       48.75       52.90     13.37 o 
   4   7  10     2416.49     2395.73     46.18 o 
   5   7  10       53.02       26.33     16.42 o 
   6   7  10      143.68       83.89     18.79 o 
   7   7  10      632.75      648.97     34.74 o 
   8   7  10       66.26      -38.92     56.71 o 
 -13   8  10      194.46      161.40     38.53 o 
 -12   8  10       27.60       40.19     23.67 o 
 -11   8  10       33.84       21.78     22.98 o 
 -10   8  10       10.09       16.93     37.61 o 
  -9   8  10       34.37       21.54     17.06 o 
  -8   8  10       61.42       74.13     63.54 o 
  -7   8  10       55.52       59.73     19.57 o 
  -6   8  10      130.00      115.07     16.98 o 
  -5   8  10       24.19        4.97     14.93 o 
  -4   8  10        3.91       -7.63     36.24 o 
  -3   8  10      162.23      164.35     17.58 o 
  -2   8  10      483.71      513.81     33.21 o 
  -1   8  10        2.27       28.85     32.15 o 
   0   8  10        1.02        1.45     16.73 o 
   1   8  10        1.10       -4.64     15.54 o 
   2   8  10       23.97       21.96     18.15 o 
   3   8  10       13.74       -2.19     26.73 o 
   4   8  10       56.09       26.00     21.21 o 
   5   8  10      297.07      227.84     27.72 o 
   6   8  10      332.62      148.84     49.89 o 
 -11   9  10        1.40      -31.83     31.83 o 
 -10   9  10       60.61       30.05     31.26 o 
  -9   9  10       11.99       52.89     46.70 o 
  -8   9  10      337.59      254.44     37.77 o 
  -7   9  10       29.97       35.85     22.32 o 
  -6   9  10      302.52      282.20     25.37 o 
  -5   9  10       15.05        4.38     25.58 o 
  -4   9  10        0.86        7.01     20.06 o 
  -3   9  10       24.67       24.95     22.21 o 
  -2   9  10      174.31      196.55     18.95 o 
  -1   9  10      871.42      820.69     40.48 o 
   0   9  10      329.22      366.90     49.44 o 
   1   9  10       24.22      -13.44     23.92 o 
   2   9  10       87.24      114.62     18.25 o 
   3   9  10       17.06      -11.89     39.17 o 
   4   9  10      136.46      124.28     34.21 o 
   5   9  10      176.38       91.61     54.67 o 
  -8  10  10       19.64       43.44     33.30 o 
  -7  10  10        0.78       21.63     31.90 o 
  -6  10  10        8.63      -42.81     42.81 o 
  -5  10  10      235.96      190.21     30.06 o 
  -4  10  10     2675.23     2318.87     78.18 o 
  -3  10  10      211.81      181.09     58.66 o 
  -2  10  10        9.44        4.78     23.34 o 
  -1  10  10      101.23       91.16     34.26 o 
   0  10  10        1.50        5.74     28.71 o 
   1  10  10      285.57      179.90     47.40 o 
 -17   1  11      538.81      524.78     34.70 o 
 -16   1  11       54.01       18.50     24.91 o 
 -15   1  11     1033.80     1100.47     33.03 o 
 -14   1  11     1192.84     1361.27     35.36 o 
 -13   1  11      539.09      598.49     20.55 o 
 -12   1  11      822.11      822.95     18.37 o 
 -11   1  11      610.68      601.00     13.55 o 
 -10   1  11        1.49       14.91      7.14 o 
  -9   1  11      613.26      613.39     15.63 o 
  -8   1  11     1152.93     1152.79     36.17 o 
  -7   1  11     1597.15     1488.95     25.39 o 
  -6   1  11     1988.55     1885.46     21.54 o 
  -5   1  11       16.45       17.89      5.37 o 
  -4   1  11      717.30      731.25     17.10 o 
  -3   1  11      592.08      542.52     28.29 o 
  -2   1  11       16.15       13.22      8.33 o 
  -1   1  11     1120.10     1110.60     48.13 o 
   0   1  11     7242.48     7254.06     75.86 o 
   1   1  11      126.55      126.51     11.10 o 
   2   1  11       17.17       14.37      9.89 o 
   3   1  11       26.84       31.58      6.92 o 
   4   1  11       93.16       96.12      8.31 o 
   5   1  11      684.03      669.67     16.64 o 
   6   1  11      336.35      378.31     14.82 o 
   7   1  11      205.11      257.73     14.88 o 
   8   1  11      700.37      754.01     40.26 o 
   9   1  11      165.21      199.38     17.11 o 
  10   1  11      508.83      510.56     25.39 o 
  11   1  11      272.83      182.12     25.88 o 
  12   1  11        7.47        8.29     38.28 o 
 -18   2  11      184.05      -48.87     48.87 o 
 -17   2  11      455.36      398.15     32.28 o 
 -16   2  11      464.59      482.25     39.39 o 
 -15   2  11       78.73       73.84     22.62 o 
 -14   2  11      902.88      969.39     28.71 o 
 -13   2  11      104.43      100.72     12.95 o 
 -12   2  11     2593.97     2630.76     44.15 o 
 -11   2  11     1574.78     1709.19     29.28 o 
 -10   2  11      279.67      264.60     12.20 o 
  -9   2  11     3261.94     3296.98     50.75 o 
  -8   2  11     2577.18     2605.39     37.34 o 
  -7   2  11       92.97      101.08     11.07 o 
  -6   2  11     1004.74      960.64     21.95 o 
  -5   2  11       65.37       44.58      7.03 o 
  -4   2  11     3373.41     3302.49     87.30 o 
  -3   2  11     6094.21     6054.80     90.30 o 
  -2   2  11      273.62      268.04     13.24 o 
  -1   2  11       11.55        9.32      6.25 o 
   0   2  11       65.81       76.62     11.71 o 
   1   2  11      412.11      446.42     11.80 o 
   2   2  11     1820.48     1823.98     26.66 o 
   3   2  11     1345.87     1365.58     24.21 o 
   4   2  11      107.51      132.11      9.33 o 
   5   2  11      275.28      271.61     12.36 o 
   6   2  11       78.35       78.66     11.11 o 
   7   2  11     1052.61     1094.78     24.73 o 
   8   2  11     1278.56     1222.22     29.17 o 
   9   2  11      293.92      241.14     16.40 o 
  10   2  11      657.01      665.21     71.83 o 
  11   2  11       18.49       48.63     21.33 o 
 -17   3  11        0.40      -29.35     29.35 o 
 -16   3  11       74.72      -13.65     46.25 o 
 -15   3  11       16.97       23.28     36.65 o 
 -14   3  11      115.09      140.48     49.31 o 
 -13   3  11       14.75       11.02     26.09 o 
 -12   3  11      186.38      187.61     12.53 o 
 -11   3  11      229.66      242.34     13.30 o 
 -10   3  11      143.47      152.29     11.00 o 
  -9   3  11      133.12      155.49     29.63 o 
  -8   3  11      143.39      159.06     17.35 o 
  -7   3  11       32.96       34.60      8.76 o 
  -6   3  11      643.80      602.12     13.69 o 
  -5   3  11       20.54        9.26      8.14 o 
  -4   3  11       83.40       83.79     10.78 o 
  -3   3  11      293.57      291.57     12.54 o 
  -2   3  11      286.22      282.65     18.41 o 
  -1   3  11        8.52       13.54      7.93 o 
   0   3  11     1630.58     1545.71     47.43 o 
   1   3  11      115.61      123.84      9.05 o 
   2   3  11       16.74       -6.87      8.30 o 
   3   3  11        4.59       -5.02     16.20 o 
   4   3  11        6.37       11.99      6.83 o 
   5   3  11      220.52      188.87     11.66 o 
   6   3  11        3.65       17.65     10.73 o 
   7   3  11      210.19      182.75     15.18 o 
   8   3  11       16.02        9.88     12.86 o 
   9   3  11       24.92       -2.65     28.07 o 
  10   3  11        2.64       15.31     41.18 o 
  11   3  11        1.94      -58.37     58.37 o 
 -16   4  11      204.83      244.46     32.41 o 
 -15   4  11       69.20       28.59     25.72 o 
 -14   4  11      239.07      228.17     39.68 o 
 -13   4  11        3.48       12.53     12.13 o 
 -12   4  11     1136.98     1200.47     29.11 o 
 -11   4  11      797.13      858.78     44.31 o 
 -10   4  11      114.81      172.81     40.70 o 
  -9   4  11      438.82      483.83     16.90 o 
  -8   4  11      647.03      645.62     37.26 o 
  -7   4  11       24.01       20.71      7.59 o 
  -6   4  11      259.61      259.84     10.31 o 
  -5   4  11      553.87      541.23     14.96 o 
  -4   4  11      930.80      995.81     21.06 o 
  -3   4  11     1658.35     1666.57     28.93 o 
  -2   4  11       35.15       21.83      6.57 o 
  -1   4  11      328.57      373.61     14.04 o 
   0   4  11        4.75       -8.37      8.37 o 
   1   4  11      682.89      679.31     25.45 o 
   2   4  11      539.11      585.06     16.71 o 
   3   4  11      235.36      246.23     12.54 o 
   4   4  11        7.36       -0.61     13.29 o 
   5   4  11      324.75      354.61     17.01 o 
   6   4  11       31.78       56.64     18.38 o 
   7   4  11      275.22      277.97     18.80 o 
   8   4  11      243.32      281.41     21.98 o 
   9   4  11       54.21       22.33     20.99 o 
  10   4  11       14.60      -12.12     31.90 o 
 -15   5  11      612.69      477.32     39.74 o 
 -14   5  11      568.68      549.32     99.62 o 
 -13   5  11      211.79      205.30     18.81 o 
 -12   5  11      420.54      442.07     23.13 o 
 -11   5  11     1027.36     1040.18     32.09 o 
 -10   5  11        2.81        0.40     28.42 o 
  -9   5  11      552.34      581.77     19.90 o 
  -8   5  11      379.88      435.08     17.16 o 
  -7   5  11     1669.99     1688.73     36.61 o 
  -6   5  11     1854.65     1969.28    102.23 o 
  -5   5  11      947.01      976.39     23.83 o 
  -4   5  11       33.85       25.14     14.02 o 
  -3   5  11      307.71      317.37     29.06 o 
  -2   5  11      142.99      139.32     27.05 o 
  -1   5  11     2258.53     2295.21     45.14 o 
   0   5  11     2967.39     2987.78     47.51 o 
   1   5  11      480.14      472.55     15.10 o 
   2   5  11        5.15        2.32     11.44 o 
   3   5  11      175.94      199.19     11.96 o 
   4   5  11      803.08      824.81     54.03 o 
   5   5  11     2416.85     2487.97     96.94 o 
   6   5  11      511.55      535.32     28.25 o 
   7   5  11       62.23       72.85     20.98 o 
   8   5  11      351.70      309.40     38.18 o 
   9   5  11      538.62      539.97     50.46 o 
 -15   6  11        2.28      -34.39     34.39 o 
 -14   6  11      200.84      186.73     26.22 o 
 -13   6  11       55.58       50.94     18.57 o 
 -12   6  11      287.21      281.90     21.78 o 
 -11   6  11      456.95      447.47     27.81 o 
 -10   6  11       20.13       69.68     18.47 o 
  -9   6  11      130.82      128.85     17.10 o 
  -8   6  11       64.36       37.70     21.31 o 
  -7   6  11       29.72       29.31     13.28 o 
  -6   6  11      602.23      634.37     49.54 o 
  -5   6  11        5.74        0.07     30.62 o 
  -4   6  11       37.61       43.30     14.67 o 
  -3   6  11     1766.35     1841.37     37.35 o 
  -2   6  11      402.89      393.33     18.52 o 
  -1   6  11       27.35       13.33     28.96 o 
   0   6  11       28.93       59.23     18.25 o 
   1   6  11       86.45       87.38     14.89 o 
   2   6  11      140.85      141.03     13.84 o 
   3   6  11      133.92      113.60     27.50 o 
   4   6  11      146.23      130.69     17.72 o 
   5   6  11      133.26      154.80     17.37 o 
   6   6  11        8.28       18.30     18.42 o 
   7   6  11      124.02       87.02     24.50 o 
   8   6  11      220.77      134.99     36.36 o 
 -14   7  11       73.32       15.95     36.30 o 
 -12   7  11      124.30       97.02     19.72 o 
 -11   7  11        5.41        1.59     17.51 o 
 -10   7  11        1.15       46.08     34.42 o 
  -9   7  11        1.79       20.68     22.99 o 
  -8   7  11       53.99       48.22     18.03 o 
  -7   7  11      287.28      312.98     22.92 o 
  -6   7  11      124.91      161.45     32.18 o 
  -5   7  11       66.02       53.12     16.27 o 
  -4   7  11       46.94       36.80     17.29 o 
  -3   7  11      164.91      183.08     49.38 o 
  -2   7  11      175.09      188.02     21.53 o 
  -1   7  11      161.94      199.82     23.16 o 
   0   7  11      505.14      523.80     44.21 o 
   1   7  11      205.06      225.29     18.91 o 
   2   7  11        6.58       -3.83     12.98 o 
   3   7  11       14.72       39.99     20.51 o 
   4   7  11       17.45       30.05     23.89 o 
   5   7  11       65.70       41.23     28.94 o 
   6   7  11      117.25       54.42     25.71 o 
   7   7  11        3.74       19.78     29.86 o 
 -11   8  11      650.14      606.44     43.51 o 
 -10   8  11      384.26      342.72     42.90 o 
  -9   8  11      423.73      338.20     39.71 o 
  -8   8  11     1078.86      940.76     39.84 o 
  -7   8  11       99.28       88.34     27.15 o 
  -6   8  11      295.87      281.66     20.89 o 
  -5   8  11       19.36       38.35     20.21 o 
  -4   8  11      808.34      842.54    115.31 o 
  -3   8  11     1618.97     1824.99     75.53 o 
  -2   8  11       28.55       40.66     16.91 o 
  -1   8  11        3.20        2.14     13.92 o 
   0   8  11       76.53      120.66     16.99 o 
   1   8  11      138.94      135.31     15.89 o 
   2   8  11      902.53      863.26     90.72 o 
   3   8  11      112.94      138.78     25.48 o 
   4   8  11       78.66       89.70     28.20 o 
   5   8  11      187.39      215.37     54.86 o 
  -9   9  11      421.14      288.10     51.42 o 
  -8   9  11       23.47       77.26     31.07 o 
  -7   9  11      179.61      121.79     23.79 o 
  -6   9  11      315.67      252.33     38.25 o 
  -5   9  11       77.17       65.81     28.40 o 
  -4   9  11       15.79        0.46     16.26 o 
  -3   9  11      120.86      101.64     22.12 o 
  -2   9  11        4.42       10.85     29.35 o 
  -1   9  11      176.78      147.21     17.95 o 
   0   9  11      662.34      526.17     28.65 o 
 -16   0  12      257.75      286.38     27.37 o 
 -15   0  12       22.82        8.87     18.50 o 
 -14   0  12      348.81      302.84     28.13 o 
 -13   0  12       20.24       79.04     21.56 o 
 -12   0  12      213.71      215.37     18.50 o 
 -11   0  12     5852.09     6553.09    118.60 o 
 -10   0  12     1163.02     1164.40     34.45 o 
  -9   0  12      223.90      218.31     15.69 o 
  -8   0  12     1767.21     1852.37     43.51 o 
  -7   0  12     3393.98     3152.59     65.26 o 
  -6   0  12     1032.33      988.83     25.39 o 
  -5   0  12      434.97      425.84     11.48 o 
  -4   0  12      149.38      132.63      6.95 o 
  -3   0  12     2272.27     2283.69     48.29 o 
  -2   0  12     4532.01     4486.81     94.74 o 
  -1   0  12       68.95       66.16     17.22 o 
   0   0  12      554.74      516.74     13.78 o 
   1   0  12        8.51       14.74      8.36 o 
   2   0  12     1308.55     1348.70     27.81 o 
   3   0  12     2391.09     2453.26     50.02 o 
   4   0  12      249.40      255.63     16.97 o 
   5   0  12      122.04      115.21     15.69 o 
   6   0  12      420.83      503.03     23.80 o 
   7   0  12      498.35      500.80     23.73 o 
   8   0  12      506.03      483.95     32.22 o 
   9   0  12      303.22      251.61     29.66 o 
  10   0  12      735.39      632.85     53.40 o 
  11   0  12       80.83       20.41     34.51 o 
 -17   1  12       93.11       78.60     26.86 o 
 -16   1  12       11.32      -23.34     48.71 o 
 -15   1  12       34.11       54.18     24.18 o 
 -14   1  12      907.50     1027.03     31.08 o 
 -13   1  12      452.38      503.23     29.06 o 
 -12   1  12       12.67       12.49     11.90 o 
 -11   1  12      323.85      376.49     20.19 o 
 -10   1  12      277.56      288.59     17.38 o 
  -9   1  12      683.45      691.83     17.55 o 
  -8   1  12      939.91      981.96     55.79 o 
  -7   1  12       54.50       76.38     19.59 o 
  -6   1  12     1390.86     1311.64     22.62 o 
  -5   1  12      111.72      118.75     10.94 o 
  -4   1  12       66.29       79.27      7.62 o 
  -3   1  12      904.25      795.86     30.05 o 
  -2   1  12     1203.29     1172.00     22.40 o 
  -1   1  12        9.26       15.98      6.69 o 
   0   1  12     1215.50     1216.11     21.15 o 
   1   1  12     1349.23     1364.55     22.84 o 
   2   1  12       53.94       55.38      9.54 o 
   3   1  12      110.62       92.49      7.57 o 
   4   1  12       12.24       11.53      8.37 o 
   5   1  12      146.23      142.19     22.58 o 
   6   1  12      365.10      403.41     28.26 o 
   7   1  12        5.95       -0.66     12.16 o 
   8   1  12        2.02       13.78     14.93 o 
   9   1  12        3.53        0.70     18.79 o 
  10   1  12       10.87       38.61     23.63 o 
  11   1  12      519.18      395.15     53.21 o 
 -17   2  12      160.47      138.56     32.09 o 
 -16   2  12       52.50       95.06     24.11 o 
 -15   2  12       38.55       30.74     28.68 o 
 -14   2  12       94.51      103.78     14.45 o 
 -13   2  12       34.43       46.85     15.95 o 
 -12   2  12       60.49       60.93     15.93 o 
 -11   2  12       90.87      102.60     11.35 o 
 -10   2  12      681.22      754.31     18.95 o 
  -9   2  12       16.19       28.73     10.71 o 
  -8   2  12        2.13       -0.49     17.26 o 
  -7   2  12      322.31      361.18     32.22 o 
  -6   2  12       20.58       28.37      7.82 o 
  -5   2  12      573.72      565.07     13.81 o 
  -4   2  12       45.72       43.44      8.57 o 
  -3   2  12     2202.23     2160.72     30.43 o 
  -2   2  12      334.20      337.52     10.27 o 
  -1   2  12      101.88      110.76      8.67 o 
   0   2  12        2.87       -3.50      9.02 o 
   1   2  12        1.43       -1.54      9.42 o 
   2   2  12      405.56      412.22     14.11 o 
   3   2  12      298.61      335.40     25.23 o 
   4   2  12        3.38       36.54     22.39 o 
   5   2  12        1.76       -0.39     14.00 o 
   6   2  12       41.05       48.24     16.65 o 
   7   2  12       51.85       50.70     12.86 o 
   8   2  12      123.47      109.69     15.47 o 
   9   2  12       93.41       52.40     46.63 o 
  10   2  12        6.89      -25.52     31.90 o 
 -16   3  12       34.12       52.89     23.54 o 
 -15   3  12       22.54        5.68     17.96 o 
 -14   3  12     2140.86     2310.06    102.01 o 
 -13   3  12      870.61      883.57     67.59 o 
 -12   3  12      116.41      146.39     29.54 o 
 -11   3  12      635.21      656.72     21.77 o 
 -10   3  12      105.97      126.19     14.31 o 
  -9   3  12      347.30      395.22     16.86 o 
  -8   3  12      837.86      922.78     20.96 o 
  -7   3  12      984.08      988.58     20.57 o 
  -6   3  12     1774.89     1789.13     33.17 o 
  -5   3  12      901.16      961.72     30.49 o 
  -4   3  12        6.58       17.09     16.65 o 
  -3   3  12      816.46      862.57     17.75 o 
  -2   3  12      245.81      263.48     10.30 o 
  -1   3  12      352.81      362.35     12.07 o 
   0   3  12     1789.84     1890.92     92.95 o 
   1   3  12     2787.44     2840.27     47.89 o 
   2   3  12      174.28      197.41     16.04 o 
   3   3  12      151.10      135.27     69.31 o 
   4   3  12        3.73       22.83     11.65 o 
   5   3  12      211.11      206.35     17.69 o 
   6   3  12     2097.32     2259.82     99.30 o 
   7   3  12      174.56      204.18     35.85 o 
   8   3  12       21.07        9.80     16.89 o 
   9   3  12     1311.00     1299.07     61.88 o 
  10   3  12       45.91      -20.41     25.58 o 
 -16   4  12      944.04      859.90     77.00 o 
 -15   4  12       19.90       -9.51     22.26 o 
 -14   4  12       74.69       30.94     19.87 o 
 -13   4  12       29.86       43.07     20.22 o 
 -12   4  12      223.02      224.46     50.14 o 
 -11   4  12     2367.52     2549.31     50.00 o 
 -10   4  12      454.64      469.53     19.85 o 
  -9   4  12      389.06      374.94     15.19 o 
  -8   4  12      363.77      367.78     16.09 o 
  -7   4  12      550.76      530.79     18.69 o 
  -6   4  12     1660.27     1715.58     32.09 o 
  -5   4  12      505.74      527.46     15.87 o 
  -4   4  12       26.97       16.63     24.31 o 
  -3   4  12     1316.88     1372.65     71.74 o 
  -2   4  12      750.52      812.83     19.39 o 
  -1   4  12       13.37       21.44     10.02 o 
   0   4  12       72.73       74.79     10.52 o 
   1   4  12       39.13       51.27     11.00 o 
   2   4  12      174.71      194.86     32.18 o 
   3   4  12      844.92      858.38     35.73 o 
   4   4  12       90.97       99.39     21.08 o 
   5   4  12       40.25       47.26     13.83 o 
   6   4  12      157.26      199.87     44.02 o 
   7   4  12        5.63       -2.43     17.31 o 
   8   4  12      738.51      710.05     36.36 o 
   9   4  12      351.08      258.88     48.74 o 
 -14   5  12        0.33      -20.41     31.96 o 
 -13   5  12      150.06      116.11     16.31 o 
 -12   5  12        8.20        3.01     50.08 o 
 -11   5  12        6.58       28.21     16.56 o 
 -10   5  12        2.22       -2.25     14.61 o 
  -9   5  12       69.74       75.94     13.76 o 
  -8   5  12      194.26      196.44     18.47 o 
  -7   5  12      179.47      186.45     18.16 o 
  -6   5  12      219.59      207.31     20.67 o 
  -5   5  12       39.77       45.35     12.68 o 
  -4   5  12       40.48       52.07     19.49 o 
  -3   5  12      331.95      302.10     36.71 o 
  -2   5  12       47.83       45.78     14.36 o 
  -1   5  12        2.47       -4.23     28.68 o 
   0   5  12       33.05       37.23     17.26 o 
   1   5  12      190.16      202.33     18.49 o 
   2   5  12       10.03        7.57     18.88 o 
   3   5  12       21.36       28.61     17.67 o 
   4   5  12       14.70       10.34     15.05 o 
   5   5  12        0.15      -11.82     18.19 o 
   6   5  12        5.42       10.56     22.26 o 
   7   5  12       41.34        3.76     19.65 o 
   8   5  12       67.30       -0.64     34.19 o 
 -14   6  12       10.24      -40.83     40.83 o 
 -13   6  12       39.74       63.73     26.60 o 
 -12   6  12      187.34      205.53     33.23 o 
 -11   6  12     1131.36     1134.55    120.35 o 
 -10   6  12     1254.71     1379.29    114.77 o 
  -9   6  12       82.28      101.46     21.62 o 
  -8   6  12      986.19     1030.67     34.13 o 
  -7   6  12       16.96       20.67     14.59 o 
  -6   6  12      419.64      425.85     50.75 o 
  -5   6  12      677.59      668.93     29.44 o 
  -4   6  12      142.63      110.40     13.51 o 
  -3   6  12     1405.22     1432.97     35.36 o 
  -2   6  12      567.12      662.79     23.69 o 
  -1   6  12       12.47       22.20     20.61 o 
   0   6  12       22.76       50.16     19.66 o 
   1   6  12       35.70       65.20     18.46 o 
   2   6  12      538.42      515.88     26.85 o 
   3   6  12     1140.07     1266.37     42.31 o 
   4   6  12       19.10       25.48     15.13 o 
   5   6  12       20.65      -39.90     56.52 o 
   6   6  12      152.71      138.56     34.51 o 
   7   6  12       64.37       13.97     33.81 o 
 -12   7  12       25.24      -14.31     71.23 o 
 -11   7  12       76.89       92.28     54.67 o 
 -10   7  12      196.92      186.71     28.94 o 
  -9   7  12      130.77       86.30     27.63 o 
  -8   7  12      326.85      424.99     31.74 o 
  -7   7  12      237.36      240.11     33.88 o 
  -6   7  12      443.52      451.19     23.13 o 
  -5   7  12      436.16      428.92     24.02 o 
  -4   7  12       40.89       28.72     14.51 o 
  -3   7  12      510.17      517.80     27.62 o 
  -2   7  12      105.75       92.81     20.80 o 
  -1   7  12       44.61       39.78     41.53 o 
   0   7  12     1211.96     1295.39     49.54 o 
   1   7  12      777.19      852.26     47.05 o 
   2   7  12       92.17       79.95     36.71 o 
   3   7  12       30.84       30.63     45.90 o 
   4   7  12        2.66       -1.28     30.11 o 
   5   7  12      473.36      309.03     40.83 o 
   6   7  12      544.49      388.13     46.76 o 
 -10   8  12       12.63      -43.51     43.51 o 
  -9   8  12        0.55       -7.64     25.23 o 
  -8   8  12        0.24        8.59     30.12 o 
  -7   8  12       33.97       62.81     26.54 o 
  -6   8  12        8.66      -32.54     32.54 o 
  -5   8  12        0.89       35.85     25.71 o 
  -4   8  12        4.06      -31.29     31.29 o 
  -3   8  12      368.18      363.52     28.96 o 
  -2   8  12       12.01       19.01     21.37 o 
  -1   8  12        0.29       13.46     16.69 o 
   0   8  12      371.32      316.56     28.89 o 
   1   8  12        0.75       -0.91     18.28 o 
   2   8  12       80.22       48.61     32.03 o 
  -5   9  12      330.17      124.66     59.20 o 
  -4   9  12       14.15      -35.15     35.15 o 
  -3   9  12      111.44       54.42     51.80 o 
  -2   9  12      390.80      231.20     41.47 o 
  -1   9  12      144.19       59.33     33.05 o 
 -16   1  13       12.45       -3.19     31.32 o 
 -15   1  13        3.63       30.63     20.36 o 
 -14   1  13      613.97      668.17     37.48 o 
 -13   1  13     1352.01     1485.61     46.06 o 
 -12   1  13      534.06      561.02     25.20 o 
 -11   1  13       18.38       20.95     12.24 o 
 -10   1  13       17.16       18.80     12.57 o 
  -9   1  13       18.57       25.15     11.68 o 
  -8   1  13     1198.59     1259.08     50.40 o 
  -7   1  13     1643.32     1754.63     30.42 o 
  -6   1  13      880.10      855.19     19.14 o 
  -5   1  13      225.32      230.63     21.37 o 
  -4   1  13      557.47      628.48     15.67 o 
  -3   1  13      379.52      373.57     12.64 o 
  -2   1  13      886.26      906.26     19.68 o 
  -1   1  13      226.46      234.02     11.13 o 
   0   1  13      181.01      211.73     14.70 o 
   1   1  13     1600.82     1720.65     30.46 o 
   2   1  13      848.81      942.24     20.35 o 
   3   1  13        5.41       35.74     12.05 o 
   4   1  13      223.04      232.18     20.80 o 
   5   1  13       13.26       16.09     13.28 o 
   6   1  13      414.02      460.14     20.18 o 
   7   1  13      616.96      689.09     25.58 o 
   8   1  13       13.98       23.51     17.36 o 
   9   1  13       22.67       33.75     31.13 o 
 -16   2  13      784.58      613.97     45.04 o 
 -15   2  13      443.85      458.75     33.56 o 
 -14   2  13        5.82       -0.72     27.72 o 
 -13   2  13       35.86       27.58     15.19 o 
 -12   2  13      270.60      301.01     17.99 o 
 -11   2  13     2351.97     2630.98     45.39 o 
 -10   2  13     3052.84     3297.57     51.56 o 
  -9   2  13      900.84      973.24     33.21 o 
  -8   2  13       12.28       13.74     14.99 o 
  -7   2  13     1282.93     1253.90     27.66 o 
  -6   2  13       10.42       24.11      9.77 o 
  -5   2  13      956.33      989.38     34.32 o 
  -4   2  13      872.35      930.28     19.62 o 
  -3   2  13       95.28      145.67     22.20 o 
  -2   2  13      958.20     1006.94     28.96 o 
  -1   2  13      629.85      702.03     17.84 o 
   0   2  13      433.61      420.40     14.92 o 
   1   2  13      497.53      488.86     16.18 o 
   2   2  13      133.83      157.04     12.50 o 
   3   2  13      769.37      846.77     22.46 o 
   4   2  13     1274.14     1436.87     53.01 o 
   5   2  13       75.59       78.14     14.90 o 
   6   2  13       63.58       93.19     17.17 o 
   7   2  13       10.29       18.42     16.14 o 
   8   2  13      107.20       94.55     19.65 o 
   9   2  13      329.69      272.02     43.32 o 
 -16   3  13        1.28      -48.87     48.87 o 
 -15   3  13       79.71       52.18     21.50 o 
 -14   3  13       16.45        5.03     18.79 o 
 -13   3  13      185.99      170.18     47.53 o 
 -12   3  13        4.56       28.06     23.32 o 
 -11   3  13       80.14       73.93     43.22 o 
 -10   3  13       54.12       82.04     13.61 o 
  -9   3  13      104.55      103.27     14.94 o 
  -8   3  13      401.76      406.05     57.13 o 
  -7   3  13       44.52       64.26     11.93 o 
  -6   3  13      185.73      166.99     12.82 o 
  -5   3  13       26.95       52.12     19.52 o 
  -4   3  13      544.25      572.28     36.04 o 
  -3   3  13        0.20        1.18     12.76 o 
  -2   3  13      168.23      151.03     22.62 o 
  -1   3  13      482.73      447.03     16.15 o 
   0   3  13       15.59       25.04     22.65 o 
   1   3  13       96.05      122.08     13.51 o 
   2   3  13       15.03        7.75     16.52 o 
   3   3  13        0.10        9.83     12.35 o 
   4   3  13       59.41       40.19     15.25 o 
   5   3  13        9.90        1.47     33.49 o 
   6   3  13      333.37      362.50     20.04 o 
   7   3  13        9.72      -37.62    100.80 o 
   8   3  13       63.67       45.81     23.60 o 
   9   3  13       85.59       95.06     39.43 o 
 -15   4  13      403.51      327.97     30.18 o 
 -14   4  13       19.06       21.63     24.88 o 
 -13   4  13      111.33      106.63     63.70 o 
 -12   4  13        7.54       24.33     30.30 o 
 -11   4  13      256.69      270.45     25.71 o 
 -10   4  13     1267.43     1330.16     38.88 o 
  -9   4  13      218.66      212.83     16.61 o 
  -8   4  13      353.80      410.89     18.90 o 
  -7   4  13      213.91      206.95     22.93 o 
  -6   4  13        2.81       -1.72     15.76 o 
  -5   4  13      591.74      621.50     22.52 o 
  -4   4  13      251.67      285.30     20.04 o 
  -3   4  13      795.51      808.34     54.03 o 
  -2   4  13     1175.68     1279.09     39.43 o 
  -1   4  13      428.57      471.91     73.21 o 
   0   4  13       78.79       99.41     28.55 o 
   1   4  13       81.77       91.74     28.55 o 
   2   4  13        5.25       13.49     15.41 o 
   3   4  13      616.46      669.16     44.82 o 
   4   4  13      359.15      398.36     44.24 o 
   5   4  13       19.00       25.28     21.47 o 
   6   4  13       98.77       69.47     22.33 o 
   7   4  13        9.03        4.53     22.39 o 
   8   4  13       89.60      -27.30     30.62 o 
 -14   5  13      372.68      247.59     53.27 o 
 -13   5  13      893.85      826.15     42.11 o 
 -12   5  13      509.28      523.66     81.79 o 
 -11   5  13       39.77       78.40     18.78 o 
 -10   5  13       43.37       66.40     22.04 o 
  -9   5  13        1.79       40.73     30.69 o 
  -8   5  13      563.43      560.04     25.66 o 
  -7   5  13      479.99      454.19     59.01 o 
  -6   5  13      214.46      190.43     19.60 o 
  -5   5  13      768.99      883.39     45.65 o 
  -4   5  13      510.13      578.38     41.69 o 
  -3   5  13      475.03      469.32     47.66 o 
  -2   5  13     1299.36     1356.35     63.16 o 
  -1   5  13      437.85      451.58     25.92 o 
   0   5  13      223.33      206.45     23.36 o 
   1   5  13     1164.67     1302.02     39.81 o 
   2   5  13      600.64      708.68     30.56 o 
   3   5  13       20.46       24.82     43.25 o 
   4   5  13      202.37      219.92     22.48 o 
   5   5  13       12.06       47.21     17.35 o 
   6   5  13      295.34      304.62     37.89 o 
   7   5  13     1111.08      862.90     49.00 o 
 -13   6  13        0.36      -60.67     60.67 o 
 -12   6  13        4.55      -26.03     27.30 o 
 -11   6  13      156.31      151.42     36.87 o 
 -10   6  13      285.35      285.69     26.30 o 
  -9   6  13      393.16      363.59     34.19 o 
  -8   6  13       12.01        2.60     27.08 o 
  -7   6  13      168.61      162.90     19.14 o 
  -6   6  13        7.08       38.77     21.72 o 
  -5   6  13      649.47      674.77     28.01 o 
  -4   6  13       11.83       20.80     16.92 o 
  -3   6  13        4.40       -3.11     31.29 o 
  -2   6  13      516.93      656.95     28.98 o 
  -1   6  13      355.21      378.95     24.69 o 
   0   6  13      211.81      231.80     34.70 o 
   1   6  13      104.33       88.66     32.15 o 
   2   6  13        4.47       -0.86     21.56 o 
   3   6  13       73.99       57.23     34.10 o 
   4   6  13      172.86      102.58     23.54 o 
   5   6  13       12.62       15.95     32.47 o 
   6   6  13       39.49      -37.83     37.83 o 
 -10   7  13       32.40       44.41     25.08 o 
  -9   7  13       72.19       37.27     28.73 o 
  -8   7  13        6.07      -18.11     24.40 o 
  -7   7  13      114.47      159.00     26.26 o 
  -6   7  13      156.71      152.92     22.93 o 
  -5   7  13      537.13      563.18     32.10 o 
  -4   7  13       41.76       55.35     18.60 o 
  -3   7  13       57.41       88.15     34.07 o 
  -2   7  13      213.46      224.15     52.44 o 
  -1   7  13      166.23      191.31     44.59 o 
   0   7  13      224.87      214.19     26.12 o 
   1   7  13       18.21       -9.43     17.16 o 
   2   7  13      306.70      216.84     26.03 o 
   3   7  13        0.87        8.29     28.07 o 
  -9   8  13      143.81      -50.27     50.27 o 
  -7   8  13       87.51       83.57     34.64 o 
  -6   8  13        5.51       11.48     42.74 o 
  -5   8  13      580.01      513.30     46.95 o 
  -4   8  13      117.00       81.79     25.58 o 
  -3   8  13       15.05       51.80     26.92 o 
  -2   8  13      492.94      443.76     37.26 o 
  -1   8  13      363.94      381.18     35.53 o 
   0   8  13      162.59      110.43     47.21 o 
 -15   0  14     1017.51      938.69     92.89 o 
 -14   0  14      372.74      292.38     39.74 o 
 -13   0  14      293.95      334.42     27.69 o 
 -12   0  14       79.28       83.57     18.50 o 
 -11   0  14      132.40      166.57     18.88 o 
 -10   0  14     1732.49     1785.58     44.85 o 
  -9   0  14     3945.33     4187.42     98.05 o 
  -8   0  14      247.09      258.05     28.39 o 
  -7   0  14       36.71       38.28     20.92 o 
  -6   0  14      144.36      139.14     24.43 o 
  -5   0  14       12.13       34.32     19.27 o 
  -4   0  14     2449.03     2654.92     67.69 o 
  -3   0  14     1243.08     1339.45     44.40 o 
  -2   0  14      104.38      140.35     19.78 o 
  -1   0  14     1184.79     1311.89     43.89 o 
   0   0  14       23.51       -8.87     24.24 o 
   1   0  14     1605.62     1676.29     43.44 o 
   2   0  14      344.32      342.77     29.92 o 
   3   0  14       80.10      121.28     26.73 o 
   4   0  14     2239.63     2783.98     82.62 o 
   5   0  14        8.10       -6.38     28.71 o 
   6   0  14        7.42       -3.76     19.65 o 
   7   0  14      116.95       60.10     38.40 o 
 -16   1  14       26.56       82.23     41.21 o 
 -15   1  14       90.70       58.56     31.71 o 
 -14   1  14       36.05        4.02     21.02 o 
 -13   1  14       81.23       50.98     42.04 o 
 -12   1  14      824.97      852.12     41.50 o 
 -11   1  14       12.99       22.97     12.18 o 
 -10   1  14      152.10      164.14     15.42 o 
  -9   1  14       33.24       46.27     12.92 o 
  -8   1  14       77.21       81.56     12.91 o 
  -7   1  14      455.34      475.72     37.70 o 
  -6   1  14      716.65      724.57     63.38 o 
  -5   1  14      282.61      306.12     16.91 o 
  -4   1  14      242.22      236.77     25.17 o 
  -3   1  14       30.97       16.20     14.16 o 
  -2   1  14        4.52       23.60     25.90 o 
  -1   1  14      773.79      832.02     27.66 o 
   0   1  14       11.50       12.58     13.87 o 
   1   1  14      202.13      213.27     15.49 o 
   2   1  14      245.03      273.69     18.03 o 
   3   1  14       91.56       75.81     15.98 o 
   4   1  14       88.47      104.23     17.61 o 
   5   1  14       12.52       15.88     21.05 o 
   6   1  14      141.54      110.30     20.37 o 
   7   1  14      293.78      225.98    113.27 o 
 -16   2  14       34.68        3.19     28.20 o 
 -15   2  14        8.09      -23.03     23.03 o 
 -14   2  14       35.59       37.07     23.09 o 
 -13   2  14      149.25      151.35     16.38 o 
 -12   2  14        0.99      -16.78     16.78 o 
 -11   2  14       29.76       -3.99     12.09 o 
 -10   2  14      121.08      140.19     19.46 o 
  -9   2  14      317.29      304.19     16.89 o 
  -8   2  14      109.09      107.63     15.47 o 
  -7   2  14        1.01       -2.47     11.32 o 
  -6   2  14      399.19      371.50     15.32 o 
  -5   2  14       21.37       10.90     14.07 o 
  -4   2  14      401.87      483.71     16.63 o 
  -3   2  14       49.97       54.18     12.89 o 
  -2   2  14      243.91      258.53     16.84 o 
  -1   2  14      400.66      409.76     20.24 o 
   0   2  14        0.15      -11.12     12.66 o 
   1   2  14      127.13       98.81     12.07 o 
   2   2  14       10.42        3.61     12.29 o 
   3   2  14       42.72       36.21     14.51 o 
   4   2  14       63.29       80.00     17.27 o 
   5   2  14      173.32      181.64     41.95 o 
   6   2  14       14.67       -6.38     29.76 o 
   7   2  14       17.16       53.65     24.43 o 
 -15   3  14       52.16       35.85     33.88 o 
 -14   3  14      217.96      171.87     33.75 o 
 -13   3  14      572.21      553.63     28.65 o 
 -12   3  14     1339.31     1408.57     37.86 o 
 -11   3  14      268.24      293.63     34.07 o 
 -10   3  14       95.92      107.26     38.21 o 
  -9   3  14       10.80       49.78     15.21 o 
  -8   3  14      225.61      245.96     33.75 o 
  -7   3  14     1664.73     1839.48     57.64 o 
  -6   3  14      652.54      639.94     35.44 o 
  -5   3  14      140.08      118.29     12.65 o 
  -4   3  14      595.84      630.30     19.20 o 
  -3   3  14        4.40        7.98     11.58 o 
  -2   3  14      758.99      734.93     69.51 o 
  -1   3  14     1393.61     1490.57     34.54 o 
   0   3  14      423.11      478.85     22.97 o 
   1   3  14      147.27      176.37     20.83 o 
   2   3  14      629.32      717.56     43.76 o 
   3   3  14      762.38      850.12     71.58 o 
   4   3  14      444.43      392.75     61.50 o 
   5   3  14      156.75      123.08     30.81 o 
   6   3  14       28.40       -1.28     19.90 o 
   7   3  14      764.07      592.85     39.36 o 
 -14   4  14      113.02       80.83     26.35 o 
 -13   4  14      174.31      158.21     25.39 o 
 -12   4  14        3.91       44.60     40.80 o 
 -11   4  14       75.37       64.38     36.68 o 
 -10   4  14      588.65      586.07     58.15 o 
  -9   4  14     1750.93     1787.77     77.54 o 
  -8   4  14       73.46       89.99     19.07 o 
  -7   4  14        3.03      -10.98     17.70 o 
  -6   4  14       84.71       92.72     23.09 o 
  -5   4  14      198.71      250.53     20.93 o 
  -4   4  14      895.43      935.58     44.98 o 
  -3   4  14       10.27       20.72     22.55 o 
  -2   4  14        7.79       21.46     18.42 o 
  -1   4  14      455.23      559.32     59.11 o 
   0   4  14       61.61      112.53     19.45 o 
   1   4  14      155.27      116.03     23.38 o 
   2   4  14      510.86      508.26     33.65 o 
   3   4  14        6.39       16.54     21.11 o 
   4   4  14      427.23      390.95     27.34 o 
   5   4  14      146.34       97.03     27.88 o 
   6   4  14        8.65       44.15     28.84 o 
   7   4  14       38.77      115.21     42.87 o 
 -13   5  14        5.41        7.72     23.03 o 
 -12   5  14       45.90       81.79     19.65 o 
 -11   5  14        1.08       21.93     15.45 o 
 -10   5  14      106.43       99.52     24.15 o 
  -9   5  14        2.19       -5.01     34.48 o 
  -8   5  14      129.37       68.97     22.23 o 
  -7   5  14        4.50       33.04     20.32 o 
  -6   5  14       80.41      106.86     36.94 o 
  -5   5  14      227.40      211.99     17.92 o 
  -4   5  14       13.42       27.14     20.88 o 
  -3   5  14        0.26        5.83     23.86 o 
  -2   5  14        1.10       57.42     19.68 o 
  -1   5  14        4.76      -14.04     18.89 o 
   0   5  14      136.58      119.81     21.35 o 
   1   5  14       37.91       49.09     22.39 o 
   2   5  14      112.89      152.20     24.21 o 
   3   5  14        8.01      -24.82     24.82 o 
   4   5  14       24.77       17.16     20.92 o 
   5   5  14       47.64       19.78     35.02 o 
 -11   6  14       27.06       36.43     42.11 o 
 -10   6  14     1184.85     1024.47    115.31 o 
  -9   6  14      616.67      581.28    111.96 o 
  -8   6  14      273.72      261.31     24.08 o 
  -7   6  14       47.39       49.18     30.24 o 
  -6   6  14       41.73       50.31     29.06 o 
  -5   6  14       82.67       82.05     16.93 o 
  -4   6  14      709.90      742.55     63.29 o 
  -3   6  14       69.29       36.82     17.14 o 
  -2   6  14       10.99       21.37     27.69 o 
  -1   6  14      579.11      594.80     30.59 o 
   0   6  14      246.08      231.61     40.67 o 
   1   6  14      434.22      312.60     27.69 o 
   2   6  14       11.70        2.55     17.74 o 
   3   6  14      145.22      154.45     31.39 o 
  -9   7  14       15.82      -52.79     78.85 o 
  -8   7  14       53.83       73.23     25.96 o 
  -7   7  14      595.43      586.18     51.48 o 
  -6   7  14      323.15      267.20     50.62 o 
  -5   7  14       25.19       11.48     31.26 o 
  -4   7  14       67.90       66.99     28.13 o 
  -3   7  14       94.84      107.24     27.18 o 
  -2   7  14      860.59      801.66     47.21 o 
  -1   7  14     1236.53     1145.51     59.84 o 
   0   7  14       35.33        9.51     30.49 o 
   1   7  14       69.31       28.13     30.56 o 
 -15   1  15       28.93        5.74     38.28 o 
 -14   1  15      407.47      401.79     39.49 o 
 -13   1  15      235.90      190.85     26.73 o 
 -12   1  15      292.25      288.60     19.09 o 
 -11   1  15      671.56      728.54     24.55 o 
 -10   1  15        4.79       -0.02     13.67 o 
  -9   1  15      381.85      428.32     21.11 o 
  -8   1  15       43.41       65.26     22.84 o 
  -7   1  15      349.24      390.18     24.08 o 
  -6   1  15     1124.82     1200.23     28.04 o 
  -5   1  15      427.62      476.54     20.64 o 
  -4   1  15        4.40       -6.66     16.01 o 
  -3   1  15       41.12       42.34     13.61 o 
  -2   1  15       39.38       78.10     34.26 o 
  -1   1  15      915.09     1073.08     28.64 o 
   0   1  15      237.02      293.82     20.92 o 
   1   1  15       76.11      134.40     18.58 o 
   2   1  15      143.54      148.42     22.39 o 
   3   1  15      404.89      492.85     74.29 o 
   4   1  15        2.15      -15.78     15.78 o 
   5   1  15      123.89       81.52     21.45 o 
   6   1  15       54.60      -35.53     35.53 o 
 -15   2  15      432.66      316.17     52.12 o 
 -14   2  15     1141.69      876.30     74.77 o 
 -13   2  15        2.23      -24.74     31.80 o 
 -12   2  15      158.88      177.32     18.37 o 
 -11   2  15       39.34       43.41     21.98 o 
 -10   2  15      129.83      153.76     35.60 o 
  -9   2  15     1605.03     1600.97     36.42 o 
  -8   2  15     1582.86     1715.38     62.07 o 
  -7   2  15        8.16       11.85     18.88 o 
  -6   2  15       16.77       26.31     21.75 o 
  -5   2  15       12.55       38.05     15.92 o 
  -4   2  15      490.53      558.72     19.83 o 
  -3   2  15     1219.44     1379.41     33.79 o 
  -2   2  15      204.54      236.65     18.33 o 
  -1   2  15      129.18      215.24     20.29 o 
   0   2  15      180.39      207.79     25.33 o 
   1   2  15        9.10       -4.87     19.55 o 
   2   2  15     1393.34     1356.91     44.77 o 
   3   2  15       90.71       70.08     27.51 o 
   4   2  15      187.51      156.31     29.08 o 
   5   2  15      310.93      215.37     36.30 o 
 -14   3  15        1.18       74.64     41.91 o 
 -13   3  15       95.47       46.51     23.41 o 
 -12   3  15        5.74       -4.03     35.98 o 
 -11   3  15      141.94      129.89     17.27 o 
 -10   3  15        9.47       18.21     16.34 o 
  -9   3  15      123.22      112.53     24.88 o 
  -8   3  15       12.66        5.63     17.37 o 
  -7   3  15       13.61       36.13     16.97 o 
  -6   3  15        1.25      -12.62     14.97 o 
  -5   3  15       78.10       92.63     15.33 o 
  -4   3  15      121.31      125.69     17.45 o 
  -3   3  15        0.85      -12.71     31.32 o 
  -2   3  15       34.18       15.00     21.91 o 
  -1   3  15      240.51      254.94     75.85 o 
   0   3  15        1.29       21.30     16.26 o 
   1   3  15        2.30       24.49     17.94 o 
   2   3  15       24.04       25.97     35.28 o 
   3   3  15       33.18       34.89     36.30 o 
   4   3  15       45.83      -41.47     41.47 o 
 -13   4  15       16.03      -18.44     26.03 o 
 -12   4  15       95.10       73.30     25.07 o 
 -11   4  15       15.25       23.54     23.03 o 
 -10   4  15      278.99      273.41     23.14 o 
  -9   4  15      810.82      843.94     64.85 o 
  -8   4  15      344.79      361.11     27.94 o 
  -7   4  15       18.88       27.18     19.40 o 
  -6   4  15        9.17        7.75     35.44 o 
  -5   4  15      159.59      157.95     23.64 o 
  -4   4  15      161.28      192.56     61.72 o 
  -3   4  15      143.57      174.90     21.67 o 
  -2   4  15      130.30      133.61     38.72 o 
  -1   4  15        3.92       28.45     17.60 o 
   0   4  15       69.24       17.92     23.29 o 
   1   4  15        0.22       11.17     18.42 o 
   2   4  15      163.88      100.03     21.24 o 
   3   4  15      224.18      190.17     24.37 o 
   4   4  15        6.24       24.75     30.69 o 
 -12   5  15      487.13      288.93     51.55 o 
 -11   5  15     1038.83     1006.38     62.52 o 
 -10   5  15       15.82       -8.29     27.50 o 
  -9   5  15      114.17       71.95     25.90 o 
  -8   5  15       14.49      -15.81     27.05 o 
  -7   5  15      310.00      268.69     43.57 o 
  -6   5  15     1366.46     1363.42    170.21 o 
  -5   5  15      408.13      407.20     24.98 o 
  -4   5  15       41.40       48.74     20.32 o 
  -3   5  15      225.73      248.68     23.74 o 
  -2   5  15       20.05        3.33     15.20 o 
  -1   5  15     1539.11     1539.32     58.85 o 
   0   5  15     1602.26     1564.52     57.93 o 
   1   5  15      126.57      116.87     25.14 o 
   2   5  15       15.53       27.30     24.31 o 
   3   5  15      325.72      317.06     31.45 o 
   4   5  15       30.58        1.28     36.55 o 
 -10   6  15       13.15       25.52     40.83 o 
  -9   6  15      135.52      128.61     40.13 o 
  -8   6  15      351.86      267.50     78.02 o 
  -7   6  15       23.07       40.86     23.18 o 
  -6   6  15       22.90       53.56     28.14 o 
  -5   6  15      232.30      159.49     31.90 o 
  -4   6  15      218.81      126.32     32.92 o 
  -3   6  15       46.70       13.97     28.71 o 
  -2   6  15      120.56       93.59     29.79 o 
  -1   6  15       41.89       40.19     25.65 o 
   0   6  15       95.28       76.36     23.41 o 
   1   6  15       25.46       41.47     28.64 o 
  -5   7  15       84.26       53.65     37.00 o 
  -4   7  15      116.68       80.38     31.71 o 
  -3   7  15       73.06      -10.78     37.51 o 
 -13   0  16      337.27      -62.52     63.92 o 
 -12   0  16        5.47       58.18     26.99 o 
 -11   0  16      176.07      185.33     30.24 o 
 -10   0  16      131.47      105.65     25.45 o 
  -9   0  16      164.46      182.58     27.30 o 
  -8   0  16     1719.11     1891.73     63.73 o 
  -7   0  16      570.18      557.70     28.64 o 
  -6   0  16        2.23       21.12     20.41 o 
  -5   0  16      104.37      139.71     26.28 o 
  -4   0  16       11.83       28.13     23.03 o 
  -3   0  16     1263.33     1491.41     50.72 o 
  -2   0  16     1305.03     1542.58     53.59 o 
  -1   0  16       68.19      114.13     26.99 o 
   0   0  16       52.17       78.60     26.86 o 
   1   0  16      208.79      242.10     38.53 o 
   2   0  16      629.98      594.06     49.25 o 
   3   0  16      710.95      621.50     60.48 o 
   4   0  16       72.26      -49.12     49.12 o 
 -13   1  16      259.66      170.53     44.85 o 
 -12   1  16       21.84       24.05     24.36 o 
 -11   1  16      158.20      143.91     56.08 o 
 -10   1  16      190.02      226.01     47.85 o 
  -9   1  16      183.60      207.43     43.22 o 
  -8   1  16       10.84      -15.02     15.02 o 
  -7   1  16      451.03      538.45     33.84 o 
  -6   1  16        6.84        1.30     15.66 o 
  -5   1  16      308.28      332.90     24.85 o 
  -4   1  16       18.86       10.71     16.47 o 
  -3   1  16       87.36      115.01     19.33 o 
  -2   1  16       93.67      137.31     19.37 o 
  -1   1  16      164.03      175.17     22.63 o 
   0   1  16      409.68      470.85     24.33 o 
   1   1  16       68.88       80.61     19.31 o 
   2   1  16       16.10       -2.15     21.26 o 
   3   1  16       21.37       20.85     27.34 o 
   4   1  16       31.53      -23.03     48.48 o 
 -13   2  16        0.79      -11.48     52.82 o 
 -12   2  16        6.10      -16.60     55.88 o 
 -11   2  16        3.33        6.95     35.73 o 
 -10   2  16       55.29       43.20     19.34 o 
  -9   2  16       24.59       13.30     18.44 o 
  -8   2  16      295.60      340.24     26.92 o 
  -7   2  16      163.51      152.92     22.63 o 
  -6   2  16      121.94      162.07     27.24 o 
  -5   2  16       65.35      139.63     46.06 o 
  -4   2  16        0.99       38.16     18.26 o 
  -3   2  16       28.95       27.47     28.77 o 
  -2   2  16      184.09      179.95     20.65 o 
  -1   2  16       16.58       15.49     19.56 o 
   0   2  16       40.09       32.69     19.87 o 
   1   2  16       37.43        6.42     74.51 o 
   2   2  16       44.41      -23.95     23.95 o 
   3   2  16       87.77       61.69     30.56 o 
 -13   3  16      285.52      188.07     45.04 o 
 -12   3  16       55.50       11.48     21.69 o 
 -11   3  16      558.68      553.86     49.25 o 
 -10   3  16      337.71      265.20     22.56 o 
  -9   3  16      161.28       92.17     24.54 o 
  -8   3  16      358.68      372.69     41.18 o 
  -7   3  16      110.81       57.94     25.33 o 
  -6   3  16      564.58      600.31     80.22 o 
  -5   3  16     1291.72     1392.39     70.24 o 
  -4   3  16       95.77      128.01     28.57 o 
  -3   3  16        5.39       30.04     47.18 o 
  -2   3  16       44.66       38.60     31.79 o 
  -1   3  16       56.81       63.60     55.63 o 
   0   3  16      844.95      867.14     49.32 o 
   1   3  16      829.39      766.31     79.68 o 
 -11   4  16      341.50      251.61     41.66 o 
 -10   4  16       86.80       85.37     27.36 o 
  -9   4  16        7.70       26.79     23.03 o 
  -8   4  16     1082.00      915.59     58.05 o 
  -7   4  16      148.47      118.92     68.77 o 
  -6   4  16      148.58       89.66     20.95 o 
  -5   4  16        1.17      -22.67     22.67 o 
  -4   4  16      138.11       98.43     20.16 o 
  -3   4  16      166.95      148.08     33.62 o 
  -2   4  16       66.64       49.24     59.23 o 
  -1   4  16        5.83      -42.74     42.74 o 
   0   4  16       46.24      -42.11     58.05 o 
 -11   5  16       38.43       30.62     27.37 o 
 -10   5  16       23.54       66.16     39.43 o 
  -9   5  16       36.92       30.62     37.70 o 
  -8   5  16        0.25       25.52     33.17 o 
  -7   5  16        1.38       12.70     30.56 o 
  -6   5  16       89.84      105.14     32.66 o 
  -5   5  16       22.40       69.03     31.45 o 
  -4   5  16       37.77       65.71     30.75 o 
  -3   5  16        2.28      -10.14     29.28 o 
  -2   5  16        4.22       -5.04     27.24 o 
  -1   5  16       21.88       51.80     32.03 o 
   0   5  16        1.10      -27.37     27.37 o 
  -7   6  16      333.32      231.20     42.23 o 
  -6   6  16       77.36       45.81     36.24 o 
  -5   6  16       18.64        9.51     32.98 o 
  -4   6  16       44.27       38.92     34.96 o 
  -3   6  16       51.64       38.28     23.73 o 
  -2   6  16      257.60      202.23     36.62 o 
  -1   6  16       34.07       -7.72     33.94 o 
 -11   1  17       70.89      -14.41     40.17 o 
 -10   1  17      101.69       83.88     51.32 o 
  -9   1  17        7.58      -35.76     35.76 o 
  -8   1  17       48.48       22.11     19.73 o 
  -7   1  17     1054.86      964.47     78.28 o 
  -6   1  17        9.15      -11.25     18.00 o 
  -5   1  17      514.20      505.16     48.55 o 
  -4   1  17      469.06      450.08     42.17 o 
  -3   1  17      148.55      122.05     19.02 o 
  -2   1  17       34.73       -7.79     28.27 o 
  -1   1  17       78.82      131.77     59.20 o 
   0   1  17      129.91       54.53     60.57 o 
   1   1  17      622.69      507.62     60.35 o 
 -10   2  17      482.40      308.29     38.28 o 
  -9   2  17       23.52      155.02     62.90 o 
  -8   2  17      545.08      548.27     93.78 o 
  -7   2  17      531.01      445.85     80.10 o 
  -6   2  17       38.75       11.30     22.03 o 
  -5   2  17       43.14      -28.77     28.77 o 
  -4   2  17       61.50       40.19     29.47 o 
  -3   2  17      109.15      102.58     35.79 o 
  -2   2  17      394.80      397.13     58.37 o 
  -1   2  17      307.80      142.14     53.01 o 
  -9   3  17       67.01      -64.56     64.56 o 
  -7   3  17      234.56      134.42     50.33 o 
  -6   3  17       38.05       26.03     46.38 o 
  -5   3  17      100.75       46.51     35.15 o 
  -4   3  17       11.48      -45.68     45.68 o 
  -8   0  18       94.97       93.08     42.87 o 
  -7   0  18      157.94      151.90     32.41 o 
  -6   0  18      495.46      393.11     51.10 o 
  -5   0  18        3.50       32.60     40.96 o 
  -4   0  18      234.81      159.49     35.73 o 
  -2   0  18       77.03       37.07     43.38 o 
  -8   1  18      124.94       79.94     44.72 o 
  -7   1  18      563.81      524.78     59.01 o 
  -6   1  18       49.48       61.69     43.25 o 
  -5   1  18       37.40       -5.74     28.13 o 
  -4   1  18      254.02      183.28     47.85 o 
                                                 
